# Supplementary material for: Nicotine promotes neuron survival and partially protects from Parkinson’s disease by suppressing SIRT6
Source: Acta Neuropathol Commun. 2018 Nov 8;6:120. doi: 10.1186/s40478-018-0625-y (PMC6223043; doi:10.1186/s40478-018-0625-y)
Supplement: Supplementary file 2 — RNAseq overrepresentation analysis. (XLSX 32 kb) [file 40478_2018_625_MOESM2_ESM.xlsx]

## Sheet: Significant_Gene_Lists
	SIRT6 KO vs WT significant genes	SIRT6 OX vs WT significant genes
Gene ID:	Fat2	Sp8	Pather overrepresentation tests were run with combined SIRT6 KO and OX gene lists.
	Cbln3	Cdhr1
	Gabra6	Doc2g
	En2	St18
	Car8	Tfap2b
	Ppp1r17	Fzd7
	Arhgef33	Rgs8
	Kcng4	Stk17b
	Tfap2b	Slc1a6
	Cbln1	Cnksr3
	Neurod1	Col18a1
	Pvalb	Mybpc1
	Atp2a3	Slc16a11
	Il16	Atp2a3
	A2m	Slc6a4
	3830431G21Rik	1500016L03Rik
	Zic1	Hoxb3
	Mybpc3	Hoxb2
	Cep76	Gprc5c
	Col18a1	Meis1
	D0H4S114	Gabra6
	Gdf10	Slc22a4
	Zic2	Fat2
	Grid2	Epn3
	Slc1a6	Grin2c
	Inadl	Hpcal1
	Fam107b	3830431G21Rik
	Gng13	Ltbp2
	Exph5	Prl2c3
	Rps6ka1	Gdf10
	Chd7	Zic2
	Grm4	Sncg
	Stk17b	Cbln3
	Grin2c	Prph
	Barhl2	Hoxc5
	Sncg	Tssk5
	Mybpc1	Pvalb
	Epn3	Mapk12
	Hopx	B3gnt5
	Gm2694	Sh3bgr
	St18	Gng13
	Megf11	Adamts10
	Kank2	D17H6S56E-3
	Ebf3	Arhgef33
	Afap1l2	Grm4
	Zfp521	Mdfi
	Prph	Stap2
	Chn2	Ttr
	Cdc42bpg	Zfp521
	Adamts10	Aqp4
	Rgl3	D0H4S114
	Ank1	Arhgef37
	Svep1	Cep76
	Cdh15	Cabp2
	Cdhr1	Cdc42bpg
	Glra1	Lbx1
	Klk6	Afap1l2
	Grid2ip	Fam107b
	H2-Ab1	Mybpc3
	Syt2	Pax6
	Cd74	Neb
	Spp1	Neurod1
	Ret	Shf
	Trpc3	Paqr6
	H2-K1	Rorc
	Prkcd	Casq2
	Tmem145	Bcl2l15
	Plxdc1	Ptpn22
	Mreg	Chd7
	Rnf152	Inadl
	Gbp6	Trim62
	H2-Eb1	Car8
	Trim67	Svep1
	Cpne9	Epb4.1
	Anln	Rps6ka1
	Ndst3	Hes3
	Flt3	En2
	Steap2	Dao
	Tprn	Uncx
	C3	Hopx
	H2-Aa	Barhl2
	Ttll5	Chn2
	Ermn	Ppp1r17
	S100b	Grid2
	Vamp1	A2m
	Plcb4	Hoxa2
	Igj	Pde1c
	Psmb8	Tspan9
	Ldlrap1	Mrgprf
	Cdkl5	Il16
	Pde1b	Ebf3
	Lrrc7	Ank1
	2900052N01Rik	Gm2694
	Pde10a	Cdh15
	Adcy5	Cbln1
	Tmem90a	Calb2
	Rasd2	Kcng4
	Rxrg	Agt
	Adora2a	Exph5
	Gpr26	AI118078
	Rgs9	Megf11
	Drd1a	Zic4
	Drd2	Kank2
	Gng7	Rgl3
	Grin2b	Zic1
	Gpr88	Il20rb
	Zranb3
	Serpina9
	Esr1
	Myo3b
	Bcl11b
	Lrrc10b
	Sec14l3
	Pgam2
	Fosl2
	Ppp1r1b
	Gm1337
	Gng4
	Meis2
	Gabra2
	Actn2
	Kcna5
	Kcnq3
	Syt6
	Mn1
	Accn4
	Slc35d3
	9030224M15Rik
	Dclk3
	Tmem158
	Nr4a3
	Lamb3
	Pcsk9
	4930485B16Rik
	Gm2373
	Pde7b
	Cpne5
	Foxp1
	Th

## Sheet: Pathway
Analysis Type:	PANTHER Overrepresentation Test (release 20170413)
Annotation Version and Release Date:	PANTHER version 12.0 Released 2017-07-10
Analyzed List:	Client Text Box Input (Mus musculus)
Reference List:	Mus musculus (all genes in database)
Bonferroni correction:	TRUE
Bonferroni count:	158
PANTHER Pathways	Mus musculus - REFLIST (22221)	Client Text Box Input (187)	Client Text Box Input (expected)	Client Text Box Input (over/under)	Client Text Box Input (fold Enrichment)	Client Text Box Input (P-value)
Unclassified (UNCLASSIFIED)	19621	141	165.12	-	0.85	0
Heterotrimeric G-protein signaling pathway-Gq alpha and Go alpha mediated pathway (P00027)	119	11	1	+	10.98	1.26e-06
Dopamine receptor mediated signaling pathway (P05912)	58	7	0.49	+	14.34	0.000123
Heterotrimeric G-protein signaling pathway-Gi alpha and Gs alpha mediated pathway (P00026)	156	10	1.31	+	7.62	0.000168
Muscarinic acetylcholine receptor 1 and 3 signaling pathway (P00042)	61	7	0.51	+	13.64	0.000171
Metabotropic glutamate receptor group III pathway (P00039)	67	7	0.56	+	12.41	0.000316
5HT2 type receptor mediated signaling pathway (P04374)	69	6	0.58	+	10.33	0.0048
Oxytocin receptor mediated signaling pathway (P04391)	60	5	0.5	+	9.9	0.0272
5HT4 type receptor mediated signaling pathway (P04376)	33	4	0.28	+	14.4	0.0305
Thyrotropin-releasing hormone receptor signaling pathway (P04394)	63	5	0.53	+	9.43	0.0341
Heterotrimeric G-protein signaling pathway-rod outer segment phototransduction (P00028)	34	4	0.29	+	13.98	0.0342
Nicotine pharmacodynamics pathway (P06587)	35	4	0.29	+	13.58	0.0381
Wnt signaling pathway (P00057)	306	10	2.58	+	3.88	0.0481

## Sheet: Process
Analysis Type:	PANTHER Overrepresentation Test (release 20170413)
Annotation Version and Release Date:	GO Ontology database Released 2017-08-14
Analyzed List:	Client Text Box Input (Mus musculus)
Reference List:	Mus musculus (all genes in database)
Bonferroni correction:	TRUE
Bonferroni count:	8483
GO biological process complete	Mus musculus - REFLIST (22221)	Client Text Box Input (187)	Client Text Box Input (expected)	Client Text Box Input (over/under)	Client Text Box Input (fold Enrichment)	Client Text Box Input (P-value)
Unclassified (UNCLASSIFIED)	1678	5	14.12	-	0.35	0
biological regulation (GO:0065007)	11376	147	95.73	+	1.54	7.48e-11
regulation of biological process (GO:0050789)	10867	141	91.45	+	1.54	1.02e-09
regulation of cellular process (GO:0050794)	10275	134	86.47	+	1.55	1.44e-08
cellular developmental process (GO:0048869)	3496	67	29.42	+	2.28	1.36e-07
cell differentiation (GO:0030154)	3427	66	28.84	+	2.29	1.69e-07
multicellular organismal process (GO:0032501)	7032	102	59.18	+	1.72	7e-07
regulation of multicellular organismal process (GO:0051239)	2747	56	23.12	+	2.42	1.33e-06
locomotory behavior (GO:0007626)	230	15	1.94	+	7.75	1.37e-05
developmental process (GO:0032502)	5122	80	43.1	+	1.86	1.57e-05
anatomical structure development (GO:0048856)	4795	76	40.35	+	1.88	2.8e-05
behavior (GO:0007610)	631	23	5.31	+	4.33	4.21e-05
positive regulation of biological process (GO:0048518)	5342	81	44.96	+	1.8	4.84e-05
chemical synaptic transmission (GO:0007268)	338	17	2.84	+	5.98	5.08e-05
anterograde trans-synaptic signaling (GO:0098916)	338	17	2.84	+	5.98	5.08e-05
trans-synaptic signaling (GO:0099537)	345	17	2.9	+	5.86	6.84e-05
synaptic signaling (GO:0099536)	347	17	2.92	+	5.82	7.44e-05
positive regulation of cellular process (GO:0048522)	4836	75	40.7	+	1.84	0.000103
regulation of biological quality (GO:0065008)	3281	58	27.61	+	2.1	0.000122
system development (GO:0048731)	3943	65	33.18	+	1.96	0.00017
regulation of transport (GO:0051049)	1855	40	15.61	+	2.56	0.000253
generation of neurons (GO:0048699)	1486	35	12.51	+	2.8	0.000264
synaptic transmission, dopaminergic (GO:0001963)	22	6	0.19	+	32.41	0.000375
neurogenesis (GO:0022008)	1586	36	13.35	+	2.7	0.000408
multicellular organism development (GO:0007275)	4506	70	37.92	+	1.85	0.000413
regulation of nervous system development (GO:0051960)	912	26	7.67	+	3.39	0.000548
regulation of multicellular organismal development (GO:2000026)	1841	39	15.49	+	2.52	0.000625
central nervous system development (GO:0007417)	747	23	6.29	+	3.66	0.000885
regulation of cell differentiation (GO:0045595)	1673	36	14.08	+	2.56	0.00151
cell communication (GO:0007154)	5067	74	42.64	+	1.74	0.00181
positive regulation of nucleic acid-templated transcription (GO:1903508)	1404	32	11.82	+	2.71	0.00236
positive regulation of transcription, DNA-templated (GO:0045893)	1404	32	11.82	+	2.71	0.00236
positive regulation of RNA biosynthetic process (GO:1902680)	1405	32	11.82	+	2.71	0.0024
animal organ development (GO:0048513)	2807	49	23.62	+	2.07	0.0036
regulation of neurogenesis (GO:0050767)	816	23	6.87	+	3.35	0.0041
response to amphetamine (GO:0001975)	18	5	0.15	+	33.01	0.00473
positive regulation of gene expression (GO:0010628)	1760	36	14.81	+	2.43	0.00508
response to organic substance (GO:0010033)	2255	42	18.98	+	2.21	0.00582
nervous system development (GO:0007399)	2093	40	17.61	+	2.27	0.00601
response to amine (GO:0014075)	19	5	0.16	+	31.27	0.00615
regulation of ion transport (GO:0043269)	649	20	5.46	+	3.66	0.00628
positive regulation of RNA metabolic process (GO:0051254)	1477	32	12.43	+	2.57	0.0071
regulation of developmental process (GO:0050793)	2357	43	19.84	+	2.17	0.00719
anatomical structure morphogenesis (GO:0009653)	2031	39	17.09	+	2.28	0.00762
sarcomere organization (GO:0045214)	37	6	0.31	+	19.27	0.00765
signaling (GO:0023052)	4958	71	41.72	+	1.7	0.00823
positive regulation of nucleobase-containing compound metabolic process (GO:0045935)	1727	35	14.53	+	2.41	0.00928
antigen processing and presentation of exogenous peptide antigen (GO:0002478)	21	5	0.18	+	28.29	0.01
neuromuscular process (GO:0050905)	122	9	1.03	+	8.77	0.0101
rhombomere development (GO:0021546)	9	4	0.08	+	52.81	0.0106
regulation of neuron differentiation (GO:0045664)	674	20	5.67	+	3.53	0.0112
cognition (GO:0050890)	289	13	2.43	+	5.35	0.0113
cellular process (GO:0009987)	13735	146	115.59	+	1.26	0.0125
regulation of cell development (GO:0060284)	941	24	7.92	+	3.03	0.0131
regulation of developmental growth (GO:0048638)	346	14	2.91	+	4.81	0.015
positive regulation of cellular biosynthetic process (GO:0031328)	1780	35	14.98	+	2.34	0.0184
learning or memory (GO:0007611)	258	12	2.17	+	5.53	0.0208
response to stimulus (GO:0050896)	7620	95	64.13	+	1.48	0.0215
response to oxygen-containing compound (GO:1901700)	1110	26	9.34	+	2.78	0.0218
positive regulation of biosynthetic process (GO:0009891)	1814	35	15.27	+	2.29	0.028
antigen processing and presentation of exogenous antigen (GO:0019884)	26	5	0.22	+	22.85	0.0281
muscle contraction (GO:0006936)	178	10	1.5	+	6.68	0.0288
regulation of neurotransmitter levels (GO:0001505)	180	10	1.51	+	6.6	0.0317
negative regulation of biological process (GO:0048519)	4650	66	39.13	+	1.69	0.0349

## Sheet: Component
Analysis Type:	PANTHER Overrepresentation Test (release 20170413)
Annotation Version and Release Date:	GO Ontology database Released 2017-08-14
Analyzed List:	Client Text Box Input (Mus musculus)
Reference List:	Mus musculus (all genes in database)
Bonferroni correction:	TRUE
Bonferroni count:	1311
GO cellular component complete	Mus musculus - REFLIST (22221)	Client Text Box Input (187)	Client Text Box Input (expected)	Client Text Box Input (over/under)	Client Text Box Input (fold Enrichment)	Client Text Box Input (P-value)
Unclassified (UNCLASSIFIED)	1433	3	12.06	-	0.25	0
neuron part (GO:0097458)	1579	43	13.29	+	3.24	7.63e-09
somatodendritic compartment (GO:0036477)	889	30	7.48	+	4.01	1.46e-07
organelle (GO:0043226)	12286	145	103.39	+	1.4	2.56e-07
neuron projection (GO:0043005)	1308	36	11.01	+	3.27	4.27e-07
synapse (GO:0045202)	921	29	7.75	+	3.74	1.49e-06
cell periphery (GO:0071944)	4887	77	41.13	+	1.87	4.15e-06
cell part (GO:0044464)	15167	162	127.64	+	1.27	6.84e-06
cell (GO:0005623)	15171	162	127.67	+	1.27	7.04e-06
plasma membrane bounded cell projection (GO:0120025)	1975	43	16.62	+	2.59	7.77e-06
plasma membrane (GO:0005886)	4765	75	40.1	+	1.87	8.15e-06
cell projection (GO:0042995)	2147	44	18.07	+	2.44	2.97e-05
neuronal cell body (GO:0043025)	646	22	5.44	+	4.05	4.73e-05
membrane-bounded organelle (GO:0043227)	11357	132	95.57	+	1.38	6.18e-05
axon (GO:0030424)	500	19	4.21	+	4.52	8.13e-05
plasma membrane part (GO:0044459)	2560	48	21.54	+	2.23	9.03e-05
synapse part (GO:0044456)	733	23	6.17	+	3.73	9.8e-05
axon part (GO:0033267)	233	13	1.96	+	6.63	0.00016
intracellular part (GO:0044424)	12888	142	108.46	+	1.31	0.000288
cell body (GO:0044297)	725	22	6.1	+	3.61	0.000338
intracellular (GO:0005622)	13001	142	109.41	+	1.3	0.000583
axon terminus (GO:0043679)	185	11	1.56	+	7.07	0.000829
MHC class II protein complex (GO:0042613)	9	4	0.08	+	52.81	0.00164
neuron projection terminus (GO:0044306)	200	11	1.68	+	6.54	0.00175
MHC protein complex (GO:0042611)	23	5	0.19	+	25.83	0.0024
presynapse (GO:0098793)	358	14	3.01	+	4.65	0.00343
synaptic membrane (GO:0097060)	311	13	2.62	+	4.97	0.00387
plasma membrane protein complex (GO:0098797)	224	11	1.89	+	5.84	0.00512
dendrite (GO:0030425)	600	18	5.05	+	3.56	0.00518
plasma membrane region (GO:0098590)	936	23	7.88	+	2.92	0.00624
intracellular organelle (GO:0043229)	11257	125	94.73	+	1.32	0.00722
terminal bouton (GO:0043195)	114	8	0.96	+	8.34	0.00888
postsynaptic membrane (GO:0045211)	243	11	2.04	+	5.38	0.0109
Z disc (GO:0030018)	118	8	0.99	+	8.06	0.0114
postsynapse (GO:0098794)	472	15	3.97	+	3.78	0.0176
vesicle (GO:0031982)	3853	56	32.42	+	1.73	0.0211
I band (GO:0031674)	133	8	1.12	+	7.15	0.0266
cell projection part (GO:0044463)	1103	24	9.28	+	2.59	0.0282
plasma membrane bounded cell projection part (GO:0120038)	1103	24	9.28	+	2.59	0.0282

## Sheet: Molecular_Function
Analysis Type:	PANTHER Overrepresentation Test (release 20170413)
Annotation Version and Release Date:	GO Ontology database Released 2017-08-14
Analyzed List:	Client Text Box Input (Mus musculus)
Reference List:	Mus musculus (all genes in database)
Bonferroni correction:	TRUE
Bonferroni count:	3061
GO molecular function complete	Mus musculus - REFLIST (22221)	Client Text Box Input (187)	Client Text Box Input (expected)	Client Text Box Input (over/under)	Client Text Box Input (fold Enrichment)	Client Text Box Input (P-value)
Unclassified (UNCLASSIFIED)	1859	2	15.64	-	< 0.2	0
binding (GO:0005488)	12610	152	106.12	+	1.43	3.34e-09
protein binding (GO:0005515)	8402	118	70.71	+	1.67	7.07e-09
cation binding (GO:0043169)	3480	59	29.29	+	2.01	0.000143
RNA polymerase II regulatory region sequence-specific DNA binding (GO:0000977)	677	22	5.7	+	3.86	0.000248
RNA polymerase II regulatory region DNA binding (GO:0001012)	683	22	5.75	+	3.83	0.000288
sequence-specific DNA binding (GO:0043565)	1047	27	8.81	+	3.06	0.000787
metal ion binding (GO:0046872)	3384	56	28.48	+	1.97	0.000829
transcription regulatory region sequence-specific DNA binding (GO:0000976)	748	22	6.29	+	3.49	0.00133
RNA polymerase II core promoter proximal region sequence-specific DNA binding (GO:0000978)	414	16	3.48	+	4.59	0.00176
core promoter proximal region sequence-specific DNA binding (GO:0000987)	426	16	3.58	+	4.46	0.00255
sequence-specific double-stranded DNA binding (GO:1990837)	780	22	6.56	+	3.35	0.00265
core promoter proximal region DNA binding (GO:0001159)	428	16	3.6	+	4.44	0.00271
neurotransmitter receptor activity (GO:0030594)	96	8	0.81	+	9.9	0.00596
ion binding (GO:0043167)	5283	73	44.46	+	1.64	0.00758
transmitter-gated channel activity (GO:0022835)	46	6	0.39	+	15.5	0.00958
transmitter-gated ion channel activity (GO:0022824)	46	6	0.39	+	15.5	0.00958
double-stranded DNA binding (GO:0003690)	862	22	7.25	+	3.03	0.0132
transcription factor activity, RNA polymerase II core promoter proximal region sequence-specific binding (GO:0000982)	432	15	3.64	+	4.13	0.0146
protein dimerization activity (GO:0046983)	1305	28	10.98	+	2.55	0.0164
transcription regulatory region DNA binding (GO:0044212)	892	22	7.51	+	2.93	0.0225
regulatory region DNA binding (GO:0000975)	894	22	7.52	+	2.92	0.0233
regulatory region nucleic acid binding (GO:0001067)	898	22	7.56	+	2.91	0.025
transcriptional activator activity, RNA polymerase II core promoter proximal region sequence-specific binding (GO:0001077)	291	12	2.45	+	4.9	0.025
calcium ion binding (GO:0005509)	583	17	4.91	+	3.46	0.0326
molecular_function (GO:0003674)	20362	185	171.36	+	1.08	0.0401
