# Supplementary material for: Nicotine promotes neuron survival and partially protects from Parkinson’s disease by suppressing SIRT6
Source: Acta Neuropathol Commun. 2018 Nov 8;6:120. doi: 10.1186/s40478-018-0625-y (PMC6223043; doi:10.1186/s40478-018-0625-y)
Supplement: Supplementary file 3 — RNAseq WT vs BSOX mice. (XLSX 2739 kb) [file 40478_2018_625_MOESM3_ESM.xlsx]

## Sheet: gene_exp_adam_WTvsOX.diff
test_id	gene_id	gene	locus	sample_1	sample_2	status	value_1	value_2	log2(fold_change)	test_stat	p_value	q_value	significant		Down regulated in SIRT6 OX mice			Up regulated in SIRT6 OX mice
XLOC_000008	XLOC_000008	St18	1:6487230-6860940	q1	q2	OK	1.88657	7.34393	1.96079	3.40814	5e-05	0.0101132	yes		Sp8			St18
XLOC_000033	XLOC_000033	Tfap2b	1:19208913-19238734	q1	q2	OK	0.450395	3.29078	2.86917	4.07848	5e-05	0.0101132	yes		Cdhr1			Tfap2b
XLOC_000151	XLOC_000151	Fzd7	1:59482146-59486955	q1	q2	OK	2.13542	6.07905	1.50932	2.58691	0.00025	0.0373107	yes		Doc2g			Fzd7
XLOC_000496	XLOC_000496	Rgs8	1:153653036-153697665	q1	q2	OK	27.3288	79.6271	1.54284	3.17225	5e-05	0.0101132	yes					Rgs8
XLOC_000855	XLOC_000855	Stk17b	1:53755511-53785215	q1	q2	OK	3.1185	10.3675	1.73315	2.96527	5e-05	0.0101132	yes					Stk17b
XLOC_001732	XLOC_001732	Slc1a6	10:78780495-78814825	q1	q2	OK	5.44708	38.2359	2.81137	4.91473	5e-05	0.0101132	yes					Slc1a6
XLOC_002079	XLOC_002079	Cnksr3	10:7119061-7212237	q1	q2	OK	3.07216	9.55306	1.63671	2.81704	0.0002	0.030744	yes					Cnksr3
XLOC_002317	XLOC_002317	Col18a1	10:77052178-77166530	q1	q2	OK	1.62146	8.56704	2.4015	4.10601	5e-05	0.0101132	yes					Col18a1
XLOC_002452	XLOC_002452	Mybpc1	10:88518278-88605152	q1	q2	OK	1.1559	4.70234	2.02436	3.15982	5e-05	0.0101132	yes					Mybpc1
XLOC_003052	XLOC_003052	Slc16a11	11:70213909-70216414	q1	q2	OK	7.35416	20.6135	1.48695	2.61309	0.0003	0.0430991	yes					Slc16a11
XLOC_003086	XLOC_003086	Atp2a3	11:72961168-72993043	q1	q2	OK	2.79948	21.9599	2.97164	5.16675	5e-05	0.0101132	yes					Atp2a3
XLOC_003144	XLOC_003144	Slc6a4	11:76998596-77032343	q1	q2	OK	0.312934	5.47782	4.12967	4.29882	5e-05	0.0101132	yes					Slc6a4
XLOC_003230	XLOC_003230	1500016L03Rik	11:84525659-84535831	q1	q2	OK	1.14267	23.6889	4.37373	4.68998	0.0001	0.0174682	yes					1500016L03Rik
XLOC_003322	XLOC_003322	Hoxb3	11:96323125-96347930	q1	q2	OK	0	1.54516	inf	#NAME?	5e-05	0.0101132	yes					Hoxb3
XLOC_003323	XLOC_003323	Hoxb2	11:96351631-96354016	q1	q2	OK	0	1.2402	inf	#NAME?	5e-05	0.0101132	yes					Hoxb2
XLOC_003501	XLOC_003501	Gprc5c	11:114851531-114872617	q1	q2	OK	1.23142	11.1902	3.18383	4.31956	5e-05	0.0101132	yes					Gprc5c
XLOC_003683	XLOC_003683	Meis1	11:18880427-19018969	q1	q2	OK	2.07143	7.0271	1.7623	2.72921	0.0002	0.030744	yes					Meis1
XLOC_003750	XLOC_003750	Gabra6	11:42306436-42321051	q1	q2	OK	0.194306	74.6769	8.58619	9.49884	5e-05	0.0101132	yes					Gabra6
XLOC_003822	XLOC_003822	Slc22a4	11:53983125-54028090	q1	q2	OK	3.39481	14.778	2.12205	3.5055	5e-05	0.0101132	yes					Slc22a4
XLOC_003837	XLOC_003837	Fat2	11:55250609-55312257	q1	q2	OK	0.112394	23.5375	7.71025	11.2066	5e-05	0.0101132	yes					Fat2
XLOC_004191	XLOC_004191	Epn3	11:94489598-94499974	q1	q2	OK	0.890008	3.88246	2.12508	2.85349	0.00015	0.0240187	yes					Epn3
XLOC_004462	XLOC_004462	Grin2c	11:115249168-115267243	q1	q2	OK	14.6741	44.2379	1.59201	3.26606	5e-05	0.0101132	yes					Grin2c
XLOC_004617	XLOC_004617	Hpcal1	12:17690813-17791926	q1	q2	OK	34.2063	105.23	1.62121	3.2162	5e-05	0.0101132	yes					Hpcal1
XLOC_004805	XLOC_004805	3830431G21Rik	12:80686374-80724216	q1	q2	OK	1.83307	10.6256	2.53521	4.06091	5e-05	0.0101132	yes					3830431G21Rik
XLOC_005076	XLOC_005076	Sp8	12:118846328-118852578	q1	q2	OK	2.30804	0.292869	-2.97834	-3.73144	0.00015	0.0240187	yes					Ltbp2
XLOC_005325	XLOC_005325	Ltbp2	12:84783211-84879755	q1	q2	OK	0.210466	3.07683	3.86978	4.54132	5e-05	0.0101132	yes					Prl2c3
XLOC_005997	XLOC_005997	Prl2c3	13:12790820-12800079	q1	q2	OK	0	0.825328	inf	#NAME?	5e-05	0.0101132	yes					Gdf10
XLOC_006674	XLOC_006674	Gdf10	14:33923586-33935285	q1	q2	OK	3.28165	26.4032	3.00822	5.11178	5e-05	0.0101132	yes					Zic2
XLOC_007003	XLOC_007003	Zic2	14:122475383-122480328	q1	q2	OK	6.79184	36.1848	2.41351	4.46818	5e-05	0.0101132	yes					Sncg
XLOC_007153	XLOC_007153	Sncg	14:34370273-34374669	q1	q2	OK	7.66875	41.547	2.43768	3.48404	5e-05	0.0101132	yes					Cbln3
XLOC_007161	XLOC_007161	Cdhr1	14:37077848-37098311	q1	q2	OK	8.85336	1.69996	-2.38072	-3.62401	5e-05	0.0101132	yes					Prph
XLOC_007314	XLOC_007314	Cbln3	14:55878919-55884256	q1	q2	OK	0.351381	96.204	8.09692	11.126	5e-05	0.0101132	yes					Hoxc5
XLOC_007896	XLOC_007896	Prph	15:99055173-99058978	q1	q2	OK	1.05319	6.44187	2.61272	3.12073	0.0001	0.0174682	yes					Tssk5
XLOC_007961	XLOC_007961	Hoxc5	15:103014007-103017429	q1	q2	OK	0	0.803352	inf	#NAME?	5e-05	0.0101132	yes					Pvalb
XLOC_008187	XLOC_008187	Tssk5	15:76371957-76374938	q1	q2	OK	0	0.576961	inf	#NAME?	5e-05	0.0101132	yes					Mapk12
XLOC_008222	XLOC_008222	Pvalb	15:78191116-78206351	q1	q2	OK	54.8473	329.303	2.58593	4.77386	5e-05	0.0101132	yes					B3gnt5
XLOC_008337	XLOC_008337	Mapk12	15:89130583-89140703	q1	q2	OK	3.56421	11.5167	1.69207	2.70396	0.00015	0.0240187	yes					Sh3bgr
XLOC_008598	XLOC_008598	B3gnt5	16:19760233-19772753	q1	q2	OK	0.303872	1.72791	2.50749	3.23711	0.00015	0.0240187	yes					Gng13
XLOC_008878	XLOC_008878	Sh3bgr	16:96200469-96228933	q1	q2	OK	0.894357	8.21256	3.19891	3.89565	5e-05	0.0101132	yes					Adamts10
XLOC_009484	XLOC_009484	Gng13	17:25717171-25727415	q1	q2	OK	71.3296	253.621	1.8301	3.11648	5e-05	0.0101132	yes					D17H6S56E-3
XLOC_009580	XLOC_009580	Adamts10	17:33524195-33553782	q1	q2	OK	6.44843	23.4828	1.86458	3.56767	5e-05	0.0101132	yes					Arhgef33
XLOC_009633	XLOC_009633	D17H6S56E-3	17:35016578-35028016	q1	q2	OK	0.273391	2.66093	3.28289	3.78756	5e-05	0.0101132	yes					Grm4
XLOC_009893	XLOC_009893	Arhgef33	17:80307406-80388689	q1	q2	OK	0.306676	11.8866	5.27648	6.10828	5e-05	0.0101132	yes					Mdfi
XLOC_010127	XLOC_010127	Grm4	17:27422386-27503304	q1	q2	OK	10.0118	43.7893	2.12888	4.12168	5e-05	0.0101132	yes					Stap2
XLOC_010384	XLOC_010384	Mdfi	17:47815331-47834691	q1	q2	OK	0.344902	4.70023	3.76847	3.76276	0.0003	0.0430991	yes					Ttr
XLOC_010414	XLOC_010414	Stap2	17:55997076-56005568	q1	q2	OK	1.50336	8.16358	2.44101	3.34002	5e-05	0.0101132	yes					Zfp521
XLOC_010600	XLOC_010600	Ttr	18:20665249-20674326	q1	q2	OK	192.192	1029.02	2.42066	3.91185	5e-05	0.0101132	yes					Aqp4
XLOC_010903	XLOC_010903	Zfp521	18:13687012-13972733	q1	q2	OK	2.5241	8.37694	1.73065	3.14972	5e-05	0.0101132	yes					D0H4S114
XLOC_010907	XLOC_010907	Aqp4	18:15389393-15403684	q1	q2	OK	29.4804	71.6326	1.28086	2.62487	0.0002	0.030744	yes					Arhgef37
XLOC_010944	XLOC_010944	D0H4S114	18:33437018-33464029	q1	q2	OK	43.45	248.726	2.51713	4.86235	5e-05	0.0101132	yes					Cep76
XLOC_011057	XLOC_011057	Arhgef37	18:61493793-61536536	q1	q2	OK	0.548116	2.59511	2.24324	2.96847	0.0003	0.0430991	yes					Cabp2
XLOC_011091	XLOC_011091	Cep76	18:67617396-67641336	q1	q2	OK	2.28544	11.6865	2.3543	4.03734	5e-05	0.0101132	yes					Cdc42bpg
XLOC_011163	XLOC_011163	Doc2g	19:4003384-4007005	q1	q2	OK	15.461	3.62771	-2.0915	-3.09783	5e-05	0.0101132	yes					Lbx1
XLOC_011164	XLOC_011164	Cabp2	19:4082487-4087340	q1	q2	OK	0	0.862713	inf	#NAME?	5e-05	0.0101132	yes					Afap1l2
XLOC_011225	XLOC_011225	Cdc42bpg	19:6306456-6325652	q1	q2	OK	1.41745	6.53877	2.20572	3.76145	5e-05	0.0101132	yes					Fam107b
XLOC_011907	XLOC_011907	Lbx1	19:45233727-45235236	q1	q2	OK	0	1.84921	inf	#NAME?	5e-05	0.0101132	yes					Mybpc3
XLOC_011951	XLOC_011951	Afap1l2	19:56912353-57008575	q1	q2	OK	3.53162	13.0733	1.88822	3.42576	5e-05	0.0101132	yes					Pax6
XLOC_011995	XLOC_011995	Fam107b	2:3713457-3782134	q1	q2	OK	4.46503	18.2641	2.03227	3.65115	5e-05	0.0101132	yes					Neb
XLOC_012513	XLOC_012513	Mybpc3	2:91118143-91136516	q1	q2	OK	0.164758	7.27086	5.4637	6.81363	5e-05	0.0101132	yes					Neurod1
XLOC_012564	XLOC_012564	Pax6	2:105536079-105697364	q1	q2	OK	4.74089	14.9919	1.66095	2.73584	5e-05	0.0101132	yes					Shf
XLOC_013339	XLOC_013339	Neb	2:52136646-52338798	q1	q2	OK	0.147159	0.74118	2.33244	3.42119	0.0001	0.0174682	yes					Paqr6
XLOC_013431	XLOC_013431	Neurod1	2:79452640-79456636	q1	q2	OK	4.14225	56.1997	3.76208	6.68629	5e-05	0.0101132	yes					Rorc
XLOC_013782	XLOC_013782	Shf	2:122348891-122368918	q1	q2	OK	16.261	44.4684	1.45137	2.69452	0.0002	0.030744	yes					Casq2
XLOC_014382	XLOC_014382	Paqr6	3:88364588-88368541	q1	q2	OK	5.06093	18.5512	1.87404	2.95666	0.0001	0.0174682	yes					Bcl2l15
XLOC_014473	XLOC_014473	Rorc	3:94372825-94398239	q1	q2	OK	0.61883	2.86884	2.21285	2.87629	0.0001	0.0174682	yes					Ptpn22
XLOC_014550	XLOC_014550	Casq2	3:102086509-102146514	q1	q2	OK	1.69637	6.26047	1.88382	2.80404	0.0003	0.0430991	yes					Chd7
XLOC_014564	XLOC_014564	Bcl2l15	3:103832695-103854618	q1	q2	OK	0.262968	7.28902	4.79277	4.71255	5e-05	0.0101132	yes					Inadl
XLOC_014565	XLOC_014565	Ptpn22	3:103860291-103912247	q1	q2	OK	0.274017	8.28747	4.91859	6.00931	5e-05	0.0101132	yes					Trim62
XLOC_015402	XLOC_015402	Chd7	4:8734908-8866810	q1	q2	OK	2.34044	9.18549	1.97258	3.75367	5e-05	0.0101132	yes					Car8
XLOC_015678	XLOC_015678	Inadl	4:98395825-98719603	q1	q2	OK	4.97313	21.542	2.11493	3.66284	5e-05	0.0101132	yes					Svep1
XLOC_015879	XLOC_015879	Trim62	4:128884139-128911326	q1	q2	OK	9.65649	28.5548	1.56416	3.05246	0.0001	0.0174682	yes					Epb4.1
XLOC_016168	XLOC_016168	Car8	4:8141492-8239041	q1	q2	OK	2.79222	81.8494	4.87349	8.6987	5e-05	0.0101132	yes					Rps6ka1
XLOC_016355	XLOC_016355	Svep1	4:58042795-58206596	q1	q2	OK	0.191756	1.6101	3.06981	4.12549	5e-05	0.0101132	yes					Hes3
XLOC_016697	XLOC_016697	Epb4.1	4:131923412-132075313	q1	q2	OK	8.01427	24.1094	1.58895	3.12808	5e-05	0.0101132	yes					En2
XLOC_016731	XLOC_016731	Rps6ka1	4:133847289-133887799	q1	q2	OK	5.28383	18.9574	1.84311	3.38276	5e-05	0.0101132	yes					Dao
XLOC_016909	XLOC_016909	Hes3	4:152285971-152291662	q1	q2	OK	0.22598	9.39332	5.37736	5.69291	0.0001	0.0174682	yes					Uncx
XLOC_017073	XLOC_017073	En2	5:28165695-28172166	q1	q2	OK	0.580433	14.3702	4.62981	6.33036	5e-05	0.0101132	yes					Hopx
XLOC_017452	XLOC_017452	Dao	5:114003825-114025460	q1	q2	OK	0.288194	14.4031	5.64319	6.18573	5e-05	0.0101132	yes					Barhl2
XLOC_017676	XLOC_017676	Uncx	5:139543897-139548179	q1	q2	OK	0.429429	6.87409	4.00068	4.1992	0.00035	0.0498167	yes					Chn2
XLOC_018021	XLOC_018021	Hopx	5:77086985-77115123	q1	q2	OK	29.1309	96.7511	1.73173	3.23325	5e-05	0.0101132	yes					Ppp1r17
XLOC_018142	XLOC_018142	Barhl2	5:106452522-106458166	q1	q2	OK	0.427454	7.72101	4.17495	4.99472	5e-05	0.0101132	yes					Grid2
XLOC_018753	XLOC_018753	Chn2	6:54039931-54430221	q1	q2	OK	20.6106	82.3562	1.99849	3.97492	5e-05	0.0101132	yes					A2m
XLOC_018767	XLOC_018767	Ppp1r17	6:56017514-56032688	q1	q2	OK	0.612981	47.573	6.27816	8.0417	5e-05	0.0101132	yes					Hoxa2
XLOC_018793	XLOC_018793	Grid2	6:63256856-64666279	q1	q2	OK	3.7053	12.0859	1.70567	2.84119	0.0001	0.0174682	yes					Pde1c
XLOC_019036	XLOC_019036	A2m	6:121636172-121679238	q1	q2	OK	0.932882	8.87356	3.24975	5.00384	5e-05	0.0101132	yes					Tspan9
XLOC_019379	XLOC_019379	Hoxa2	6:52162510-52164831	q1	q2	OK	0	0.81436	inf	#NAME?	5e-05	0.0101132	yes					Mrgprf
XLOC_019406	XLOC_019406	Pde1c	6:56069803-56369634	q1	q2	OK	2.8219	10.1192	1.84236	3.06243	5e-05	0.0101132	yes					Il16
XLOC_019732	XLOC_019732	Tspan9	6:127961399-128143578	q1	q2	OK	15.1872	40.2762	1.40707	2.83432	0.00015	0.0240187	yes					Ebf3
XLOC_020959	XLOC_020959	Mrgprf	7:145300908-145309557	q1	q2	OK	0.624884	4.58798	2.8762	3.53149	0.0001	0.0174682	yes					Ank1
XLOC_021670	XLOC_021670	Il16	7:83643062-83735490	q1	q2	OK	1.01201	18.0947	4.16028	6.79312	5e-05	0.0101132	yes					Gm2694
XLOC_022112	XLOC_022112	Ebf3	7:137193670-137314445	q1	q2	OK	0.646877	2.77198	2.09936	2.84232	0.00025	0.0373107	yes					Cdh15
XLOC_022339	XLOC_022339	Ank1	8:22974881-23150496	q1	q2	OK	9.88838	26.7877	1.43777	2.80819	0.0001	0.0174682	yes					Cbln1
XLOC_022637	XLOC_022637	Gm2694	8:87472811-87525554	q1	q2	OK	1.83401	26.9391	3.87663	4.7828	5e-05	0.0101132	yes					Calb2
XLOC_022843	XLOC_022843	Cdh15	8:122848373-122867397	q1	q2	OK	0.937179	8.38387	3.16122	4.6516	5e-05	0.0101132	yes					Kcng4
XLOC_023251	XLOC_023251	Cbln1	8:87468852-87472592	q1	q2	OK	7.53551	134.417	4.15687	7.28314	5e-05	0.0101132	yes					Agt
XLOC_023359	XLOC_023359	Calb2	8:110142537-110168206	q1	q2	OK	46.1265	189.243	2.03657	3.67222	5e-05	0.0101132	yes					Exph5
XLOC_023403	XLOC_023403	Kcng4	8:119623853-119635680	q1	q2	OK	2.81045	14.9168	2.40806	4.12355	5e-05	0.0101132	yes					AI118078
XLOC_023480	XLOC_023480	Agt	8:124556586-124569707	q1	q2	OK	17.3221	50.3013	1.53798	2.60885	0.00015	0.0240187	yes					Megf11
XLOC_023803	XLOC_023803	Exph5	9:53301669-53381158	q1	q2	OK	2.56513	7.36256	1.52118	2.94303	0.00015	0.0240187	yes					Zic4
XLOC_023821	XLOC_023821	AI118078	9:55326948-55438344	q1	q2	OK	3.65487	12.657	1.79205	3.01502	5e-05	0.0101132	yes					Kank2
XLOC_023886	XLOC_023886	Megf11	9:64385625-64709205	q1	q2	OK	6.01404	15.511	1.36688	2.65109	0.00025	0.0373107	yes					Rgl3
XLOC_024009	XLOC_024009	Zic4	9:91368971-91389348	q1	q2	OK	1.24943	4.3263	1.79186	2.76911	0.0001	0.0174682	yes					Zic1
XLOC_024326	XLOC_024326	Kank2	9:21766772-21798546	q1	q2	OK	3.68872	13.4901	1.87071	3.50747	5e-05	0.0101132	yes					Il20rb
XLOC_024331	XLOC_024331	Rgl3	9:21971526-21989453	q1	q2	OK	1.45828	8.78896	2.59143	3.89909	5e-05	0.0101132	yes
XLOC_024722	XLOC_024722	Zic1	9:91360344-91365799	q1	q2	OK	10.5151	61.3595	2.54482	4.93913	5e-05	0.0101132	yes
XLOC_024756	XLOC_024756	Il20rb	9:100457718-100486473	q1	q2	OK	0.388915	8.92963	4.52107	5.68998	5e-05	0.0101132	yes
XLOC_025562	XLOC_025562	LOC100862004	X:170009891-170019145	q1	q2	OK	11.4641	37.5481	1.71162	2.66681	0.00015	0.0240187	yes
XLOC_025739	XLOC_025739	Frmd7	X:50892644-50942710	q1	q2	OK	2.4823	0.315185	-2.9774	-3.82562	0.0001	0.0174682	yes
XLOC_000001	XLOC_000001	Gm10568	1:3680154-3681788	q1	q2	NOTEST	0.113251	0.151396	0.418796	0	1	1	no
XLOC_000002	XLOC_000002	Lypla1	1:4807892-4849294	q1	q2	OK	13.1684	14.0287	0.0913001	0.172742	0.80955	0.99973	no
XLOC_000003	XLOC_000003	Tcea1	1:4857693-4897909	q1	q2	OK	39.3285	39.56	0.0084693	0.0174116	0.97955	0.99973	no
XLOC_000004	XLOC_000004	Atp6v1h	1:5083172-5162549	q1	q2	OK	96.0972	86.1309	-0.157965	-0.326699	0.6397	0.99973	no
XLOC_000005	XLOC_000005	Oprk1	1:5588492-5606133	q1	q2	OK	2.99183	2.32322	-0.364904	-0.603046	0.3937	0.99973	no
XLOC_000006	XLOC_000006	Rb1cc1	1:6214661-6276104	q1	q2	OK	15.6982	14.0372	-0.161343	-0.324875	0.64835	0.99973	no
XLOC_000007	XLOC_000007	Fam150a	1:6359330-6394731	q1	q2	NOTEST	0.0603674	0.0995944	0.722295	0	1	1	no
XLOC_000009	XLOC_000009	Pcmtd1	1:7088919-7173628	q1	q2	OK	28.5593	27.3048	-0.0648092	-0.133531	0.8492	0.99973	no
XLOC_000010	XLOC_000010	Rrs1	1:9545407-9547455	q1	q2	OK	12.5112	12.166	-0.0403565	-0.0736298	0.9109	0.99973	no
XLOC_000011	XLOC_000011	Adhfe1	1:9548045-9631092	q1	q2	OK	5.49786	4.93099	-0.156993	-0.0663686	0.92505	0.99973	no
XLOC_000012	XLOC_000012	3110035E14Rik	1:9548045-9631092	q1	q2	OK	154.604	69.6317	-1.15076	-2.21741	0.00155	0.143534	no
XLOC_000013	XLOC_000013	1700034P13Rik	1:9723191-9771256	q1	q2	OK	5.01262	3.88487	-0.367699	-0.182469	0.8609	0.99973	no
XLOC_000014	XLOC_000014	Sgk3	1:9798129-9902570	q1	q2	OK	3.09969	2.70772	-0.195043	-0.329066	0.64015	0.99973	no
XLOC_000015	XLOC_000015	6030422M02Rik	1:9908637-9940954	q1	q2	OK	1.41615	1.13889	-0.314346	-0.412237	0.55155	0.99973	no
XLOC_000016	XLOC_000016	Cspp1	1:10038217-10136768	q1	q2	OK	6.16272	6.55939	0.0899952	0.166897	0.8122	0.99973	no
XLOC_000017	XLOC_000017	Prex2	1:10993464-11303682	q1	q2	OK	6.76034	7.60138	0.169165	0.265678	0.70175	0.99973	no
XLOC_000018	XLOC_000018	A830018L16Rik	1:11414104-11975902	q1	q2	OK	15.5658	9.29197	-0.744319	-1.37705	0.04985	0.97369	no
XLOC_000019	XLOC_000019	4932411L15	1:12667562-12673090	q1	q2	OK	2.9019	2.75066	-0.077224	-0.120188	0.86655	0.99973	no
XLOC_000020	XLOC_000020	Sulf1	1:12692429-12860372	q1	q2	OK	7.26588	7.84675	0.110957	0.214465	0.7599	0.99973	no
XLOC_000021	XLOC_000021	Xkr9	1:13668770-13701723	q1	q2	NOTEST	0	0	0	0	1	1	no
XLOC_000022	XLOC_000022	Kcnb2	1:15312451-15714214	q1	q2	OK	2.38381	1.48676	-0.681099	-1.00652	0.1467	0.99973	no
XLOC_000023	XLOC_000023	Terf1	1:15805657-15843429	q1	q2	OK	6.03261	6.53079	0.114474	0.181549	0.7904	0.99973	no
XLOC_000024	XLOC_000024	Gm7634	1:16053334-16053906	q1	q2	NOTEST	0.0534636	0	#NAME?	0	1	1	no
XLOC_000025	XLOC_000025	Rdh10	1:16105881-16132550	q1	q2	OK	4.50473	5.56589	0.305172	0.498652	0.4718	0.99973	no
XLOC_000026	XLOC_000026	D030040B21Rik	1:16657551-16662278	q1	q2	NOTEST	0.00766391	0.0212913	1.47411	0	1	1	no
XLOC_000027	XLOC_000027	Tmem70	1:16665190-16678275	q1	q2	OK	25.4285	24.9975	-0.0246602	-0.0474696	0.94705	0.99973	no
XLOC_000028	XLOC_000028	Ly96	1:16688455-16709605	q1	q2	OK	0.864417	1.8336	1.08488	0.925884	0.1606	0.99973	no
XLOC_000029	XLOC_000029	Gdap1	1:17145372-17164271	q1	q2	OK	34.5112	31.8778	-0.114514	-0.236014	0.7342	0.99973	no
XLOC_000030	XLOC_000030	Pi15	1:17601900-17630939	q1	q2	NOTEST	0.120703	0.21512	0.83368	0	1	1	no
XLOC_000031	XLOC_000031	Crispld1	1:17727416-17766207	q1	q2	OK	1.20148	1.07667	-0.158236	-0.209731	0.7552	0.99973	no
XLOC_000032	XLOC_000032	Tfap2d	1:19103021-19166338	q1	q2	OK	1.07122	0.860765	-0.315561	-0.358291	0.6119	0.99973	no
XLOC_000034	XLOC_000034	4930486I03Rik	1:20057778-20618057	q1	q2	NOTEST	0.0677996	0	#NAME?	0	1	1	no
XLOC_000035	XLOC_000035	Mir206	1:20679009-20679082	q1	q2	NOTEST	0	0	0	0	1	1	no
XLOC_000036	XLOC_000036	Mir133b	1:20682768-20682887	q1	q2	NOTEST	0	0	0	0	1	1	no
XLOC_000037	XLOC_000037	Il17a	1:20730904-20734496	q1	q2	NOTEST	0	0	0	0	1	1	no
XLOC_000038	XLOC_000038	Paqr8	1:20890621-20938756	q1	q2	OK	33.7266	37.3858	0.148607	0.306959	0.6566	0.99973	no
XLOC_000039	XLOC_000039	Efhc1	1:20951625-20990841	q1	q2	OK	0.656748	0.86465	0.396777	0.463314	0.51335	0.99973	no
XLOC_000040	XLOC_000040	Tmem14a	1:21218630-21230167	q1	q2	OK	30.2767	23.9272	-0.339551	-0.621809	0.3776	0.99973	no
XLOC_000041	XLOC_000041	Gsta3	1:21240588-21265559	q1	q2	OK	1.0067	1.05927	0.073435	0.0795859	0.9059	0.99973	no
XLOC_000042	XLOC_000042	Khdc1a	1:21349676-21352199	q1	q2	NOTEST	0	0	0	0	1	1	no
XLOC_000043	XLOC_000043	Khdc1c	1:21368330-21369743	q1	q2	NOTEST	0	0	0	0	1	1	no
XLOC_000044	XLOC_000044	Khdc1b	1:21383555-21386384	q1	q2	NOTEST	0.00969057	0.0134608	0.474114	0	1	1	no
XLOC_000045	XLOC_000045	Mir30a	1:23272268-23272339	q1	q2	NOTEST	0	0	0	0	1	1	no
XLOC_000046	XLOC_000046	Mir30c-2	1:23291700-23291784	q1	q2	NOTEST	0	0	0	0	1	1	no
XLOC_000047	XLOC_000047	B3gat2	1:23761925-23922289	q1	q2	OK	3.36873	3.21618	-0.0668585	-0.0403001	0.9579	0.99973	no
XLOC_000048	XLOC_000048	Col9a1	1:24177609-24252738	q1	q2	NOTEST	0.269456	0.398758	0.565463	0	1	1	no
XLOC_000049	XLOC_000049	Lmbrd1	1:24678543-24766301	q1	q2	OK	39.4305	36.2601	-0.12093	-0.251711	0.70805	0.99973	no
XLOC_000050	XLOC_000050	Gm5524	1:27884043-27902396	q1	q2	NOTEST	0	0	0	0	1	1	no
XLOC_000051	XLOC_000051	Gm6462	1:28938034-28938340	q1	q2	NOTEST	0.183544	0.35067	0.933984	0	1	1	no
XLOC_000052	XLOC_000052	Lgsn	1:31141077-31222656	q1	q2	NOTEST	0	0	0	0	1	1	no
XLOC_000053	XLOC_000053	4930521A18Rik	1:31222838-31224287	q1	q2	NOTEST	0	0	0	0	1	1	no
XLOC_000054	XLOC_000054	Gm4850	1:31264846-31268061	q1	q2	NOTEST	0	0	0	0	1	1	no
XLOC_000055	XLOC_000055	Gm6489	1:31286944-31287706	q1	q2	NOTEST	0	0	0	0	1	1	no
XLOC_000056	XLOC_000056	Khdrbs2	1:32172805-32657738	q1	q2	OK	4.7429	5.05502	0.0919475	0.0956951	0.8852	0.99973	no
XLOC_000057	XLOC_000057	1700001G17Rik	1:33669823-33670712	q1	q2	NOTEST	0.419523	0.460498	0.134445	0	1	1	no
XLOC_000058	XLOC_000058	Rab23	1:33719895-33742564	q1	q2	OK	7.87102	7.91534	0.008101	0.0154188	0.9819	0.99973	no
XLOC_000059	XLOC_000059	Dst	1:34011824-34308652	q1	q2	OK	36.1045	39.2362	0.120007	0.234435	0.7355	0.99973	no
XLOC_000060	XLOC_000060	Imp4	1:34439828-34445747	q1	q2	OK	8.25523	9.09024	0.139009	0.245725	0.721	0.99973	no
XLOC_000061	XLOC_000061	D1Ertd448e	1:34445789-34449348	q1	q2	OK	3.5249	3.76496	0.0950516	0.159344	0.8199	0.99973	no
XLOC_000062	XLOC_000062	Ptpn18	1:34459745-34473784	q1	q2	OK	0.930046	0.980274	0.075883	0.083707	0.9073	0.99973	no
XLOC_000063	XLOC_000063	Prss39	1:34498429-34503062	q1	q2	NOTEST	0	0	0	0	1	1	no
XLOC_000064	XLOC_000064	Cfc1	1:34535647-34544311	q1	q2	NOTEST	0	0.168698	inf	0	1	1	no
XLOC_000065	XLOC_000065	Fam123c	1:34579692-34590944	q1	q2	OK	8.6033	9.72306	0.176521	0.33955	0.62865	0.99973	no
XLOC_000066	XLOC_000066	Arhgef4	1:34801721-34812754	q1	q2	OK	88.0453	64.5911	-0.446912	-0.924313	0.18785	0.99973	no
XLOC_000067	XLOC_000067	Plekhb2	1:34849958-34879585	q1	q2	OK	93.5929	95.0565	0.0223864	0.0465078	0.94605	0.99973	no
XLOC_000068	XLOC_000068	Hs6st1	1:36068399-36106446	q1	q2	OK	23.2072	21.1158	-0.136252	-0.278617	0.69795	0.99973	no
XLOC_000069	XLOC_000069	Arid5a	1:36307732-36324029	q1	q2	OK	2.28991	2.38838	0.0607406	0.102977	0.8824	0.99973	no
XLOC_000070	XLOC_000070	Cnnm4	1:36471596-36508776	q1	q2	OK	4.69994	5.09407	0.116174	0.211236	0.7594	0.99973	no
XLOC_000071	XLOC_000071	Cnnm3	1:36511875-36528237	q1	q2	OK	7.61947	9.17589	0.268158	0.535071	0.4399	0.99973	no
XLOC_000072	XLOC_000072	Cox5b	1:36691486-36693388	q1	q2	OK	431.735	506.616	0.230748	0.465012	0.5071	0.99973	no
XLOC_000073	XLOC_000073	4933424G06Rik	1:36714537-36757960	q1	q2	NOTEST	0.11103	0.11898	0.0997728	0	1	1	no
XLOC_000074	XLOC_000074	Zap70	1:36761860-36782816	q1	q2	OK	1.06751	1.02303	-0.0614026	-0.074415	0.9206	0.99973	no
XLOC_000075	XLOC_000075	Vwa3b	1:37029303-37187277	q1	q2	NOTEST	0.330867	0.359689	0.120497	0	1	1	no
XLOC_000076	XLOC_000076	Cnga3	1:37219260-37263384	q1	q2	NOTEST	0.0311795	0.0877207	1.49232	0	1	1	no
XLOC_000077	XLOC_000077	Inpp4a	1:37299892-37410736	q1	q2	OK	39.6542	38.6019	-0.0388031	-0.0754705	0.91615	0.99973	no
XLOC_000078	XLOC_000078	Unc50	1:37430171-37439124	q1	q2	OK	26.6234	28.5933	0.102984	0.195882	0.7853	0.99973	no
XLOC_000079	XLOC_000079	LOC100861893	1:37608578-37719811	q1	q2	NOTEST	0.0592299	2.97359e-10	-27.5695	0	1	1	no
XLOC_000080	XLOC_000080	Lipt1	1:37872205-37876298	q1	q2	OK	3.52906	3.18906	-0.146153	-0.207908	0.76815	0.99973	no
XLOC_000081	XLOC_000081	Mrpl30	1:37890552-37898333	q1	q2	OK	66.1361	69.511	0.0718023	0.133585	0.8505	0.99973	no
XLOC_000082	XLOC_000082	Eif5b	1:37998009-38129662	q1	q2	OK	14.0072	14.3557	0.035453	0.0625159	0.92895	0.99973	no
XLOC_000083	XLOC_000083	Nms	1:38939148-38950276	q1	q2	NOTEST	0.0247871	0.0473569	0.933984	0	1	1	no
XLOC_000084	XLOC_000084	Pdcl3	1:38987813-38997236	q1	q2	OK	14.8861	18.0541	0.278357	0.510383	0.4698	0.99973	no
XLOC_000085	XLOC_000085	Npas2	1:39194271-39363240	q1	q2	OK	12.6053	7.42908	-0.762777	-1.44859	0.04545	0.92415	no
XLOC_000086	XLOC_000086	Rpl31	1:39367850-39478747	q1	q2	OK	203.608	219.134	0.106024	0.191937	0.79255	0.99973	no
XLOC_000087	XLOC_000087	D1Bwg0212e	1:39535801-39546881	q1	q2	OK	10.2587	9.9256	-0.0476264	-0.0904151	0.8967	0.99973	no
XLOC_000088	XLOC_000088	Map4k4	1:39900912-40026310	q1	q2	OK	35.4892	38.4878	0.117022	0.234498	0.74395	0.99973	no
XLOC_000089	XLOC_000089	Il1r2	1:40076211-40125225	q1	q2	NOTEST	0.214778	0.162817	-0.399591	0	1	1	no
XLOC_000090	XLOC_000090	Il1r1	1:40225079-40316177	q1	q2	OK	1.32246	1.42557	0.108316	0.16193	0.8207	0.99973	no
XLOC_000091	XLOC_000091	Il1rl2	1:40324626-40365471	q1	q2	NOTEST	0.199009	0.133875	-0.571947	0	1	1	no
XLOC_000092	XLOC_000092	Il1rl1	1:40439648-40465415	q1	q2	NOTEST	0.106425	0.145541	0.451589	0	1	1	no
XLOC_000093	XLOC_000093	Il18r1	1:40465551-40500854	q1	q2	NOTEST	0.0280205	0.084894	1.59918	0	1	1	no
XLOC_000094	XLOC_000094	Il18rap	1:40515361-40549303	q1	q2	NOTEST	0.0086731	0.0120475	0.474114	0	1	1	no
XLOC_000095	XLOC_000095	Slc9a4	1:40580226-40630731	q1	q2	OK	0.57551	0.328	-0.811147	-0.813185	0.25395	0.99973	no
XLOC_000096	XLOC_000096	Slc9a2	1:40681711-40768885	q1	q2	OK	1.92384	2.07695	0.110476	0.155016	0.822	0.99973	no
XLOC_000097	XLOC_000097	Tmem182	1:40805600-40855267	q1	q2	NOTEST	0.0352826	0.0923265	1.38779	0	1	1	no
XLOC_000098	XLOC_000098	Pou3f3	1:42697145-42700210	q1	q2	OK	28.7416	19.5494	-0.556012	-1.11784	0.1177	0.99973	no
XLOC_000099	XLOC_000099	2900092D14Rik	1:42700335-42703176	q1	q2	OK	7.76842	5.46973	-0.506152	-0.882118	0.214	0.99973	no
XLOC_000100	XLOC_000100	Mrps9	1:42851232-42905683	q1	q2	OK	20.2145	21.7633	0.106504	0.19634	0.78455	0.99973	no
XLOC_000101	XLOC_000101	Gpr45	1:42952871-43035449	q1	q2	OK	3.09203	2.17731	-0.50601	-0.798704	0.2592	0.99973	no
XLOC_000102	XLOC_000102	AI597479	1:43098709-43115946	q1	q2	OK	12.0697	13.1303	0.121515	0.238665	0.7315	0.99973	no
XLOC_000103	XLOC_000103	Gm8210	1:43189126-43189773	q1	q2	OK	14.3729	12.4802	-0.203713	-0.295099	0.67225	0.99973	no
XLOC_000104	XLOC_000104	Nck2	1:43445750-43570518	q1	q2	OK	15.5642	11.2909	-0.463068	-0.888291	0.20685	0.99973	no
XLOC_000105	XLOC_000105	LOC100861934	1:43445750-43570518	q1	q2	NOTEST	0.0258821	0.0310512	0.262695	0	1	1	no
XLOC_000106	XLOC_000106	1500015O10Rik	1:43730601-43742564	q1	q2	OK	4.87498	22.9296	2.23374	3.05482	0.0005	0.06405	no
XLOC_000107	XLOC_000107	Gm19587	1:43888010-43888595	q1	q2	NOTEST	0	0.0986849	inf	0	1	1	no
XLOC_000108	XLOC_000108	Tpp2	1:43934006-44002971	q1	q2	OK	14.2261	12.8774	-0.143701	-0.286865	0.67995	0.99973	no
XLOC_000109	XLOC_000109	Bivm	1:44119967-44144771	q1	q2	OK	6.84168	6.80118	-0.00856524	-0.0157454	0.9818	0.99973	no
XLOC_000110	XLOC_000110	Ercc5	1:44147743-44181260	q1	q2	OK	6.05021	6.69086	0.145208	0.253552	0.71625	0.99973	no
XLOC_000111	XLOC_000111	Gulp1	1:44551670-44796836	q1	q2	OK	1.67524	1.63898	-0.0315733	-0.0446912	0.9497	0.99973	no
XLOC_000112	XLOC_000112	Col3a1	1:45311537-45349706	q1	q2	OK	1.54098	2.47597	0.684145	1.05003	0.13425	0.99973	no
XLOC_000113	XLOC_000113	Wdr75	1:45795500-45823613	q1	q2	OK	11.5283	11.1047	-0.0540054	-0.101491	0.88215	0.99973	no
XLOC_000114	XLOC_000114	Dnahc7b	1:46066737-46373550	q1	q2	OK	0.506474	1.3457	1.4098	2.20597	0.00225	0.181084	no
XLOC_000115	XLOC_000115	Dnahc7c	1:46421052-46807470	q1	q2	NOTEST	0.286152	0.272145	-0.0724064	0	1	1	no
XLOC_000116	XLOC_000116	C230029F24Rik	1:49244615-49340431	q1	q2	NOTEST	0	0	0	0	1	1	no
XLOC_000117	XLOC_000117	Tmeff2	1:50927522-51187270	q1	q2	OK	28.2978	27.2788	-0.0529092	-0.108326	0.8772	0.99973	no
XLOC_000118	XLOC_000118	Sdpr	1:51218385-51333779	q1	q2	OK	4.1158	3.81335	-0.110111	-0.177017	0.7987	0.99973	no
XLOC_000119	XLOC_000119	Stat4	1:52008243-52107184	q1	q2	OK	0.652666	0.250165	-1.38346	-1.44959	0.04455	0.915538	no
XLOC_000120	XLOC_000120	Stat1	1:52119437-52161865	q1	q2	OK	4.90524	5.70148	0.217011	0.405239	0.5762	0.99973	no
XLOC_000121	XLOC_000121	Tmem194b	1:52630704-52651919	q1	q2	OK	2.00728	2.68461	0.419473	0.650966	0.35995	0.99973	no
XLOC_000122	XLOC_000122	Hibch	1:52845045-52920860	q1	q2	OK	9.48377	10.1123	0.0925766	0.158513	0.8203	0.99973	no
XLOC_000123	XLOC_000123	Mstn	1:53061662-53068079	q1	q2	NOTEST	0.0526831	0.0971389	0.88271	0	1	1	no
XLOC_000124	XLOC_000124	Ormdl1	1:53297094-53310245	q1	q2	OK	4.71483	6.73384	0.514224	0.810585	0.2515	0.99973	no
XLOC_000125	XLOC_000125	Osgepl1	1:53313662-53324064	q1	q2	OK	4.90807	4.78773	-0.0358159	-0.0579742	0.9317	0.99973	no
XLOC_000126	XLOC_000126	Ccdc150	1:54250682-54368727	q1	q2	NOTEST	0.0625132	0.066832	0.0963769	0	1	1	no
XLOC_000127	XLOC_000127	Coq10b	1:55052769-55072702	q1	q2	OK	17.8266	16.3522	-0.124548	-0.231395	0.7444	0.99973	no
XLOC_000128	XLOC_000128	Hspe1	1:55088147-55091317	q1	q2	OK	99.2113	121.783	0.295741	0.577327	0.4174	0.99973	no
XLOC_000129	XLOC_000129	Mob4	1:55131244-55154899	q1	q2	OK	25.3158	24.902	-0.0237755	-0.048106	0.94165	0.99973	no
XLOC_000130	XLOC_000130	Mars2	1:55237176-55240058	q1	q2	OK	4.49096	3.56616	-0.332653	-0.530043	0.46105	0.99973	no
XLOC_000131	XLOC_000131	Plcl1	1:55405945-55754285	q1	q2	OK	6.88385	5.90933	-0.220221	-0.425077	0.5429	0.99973	no
XLOC_000132	XLOC_000132	9130227L01Rik	1:55931240-55972098	q1	q2	NOTEST	0.102072	0.0484599	-1.07473	0	1	1	no
XLOC_000133	XLOC_000133	9130024F11Rik	1:56971468-56975196	q1	q2	OK	6.36503	3.50861	-0.85927	-1.12214	0.1071	0.99973	no
XLOC_000134	XLOC_000134	1700066M21Rik	1:57377619-57385423	q1	q2	OK	11.0279	8.87436	-0.313445	-0.587203	0.41935	0.99973	no
XLOC_000135	XLOC_000135	9430016H08Rik	1:57388243-57415958	q1	q2	OK	10.0877	10.5632	0.0664512	0.0914022	0.8924	0.99973	no
XLOC_000136	XLOC_000136	Spats2l	1:57774860-57948397	q1	q2	OK	6.96999	6.03859	-0.206943	-0.38309	0.5767	0.99973	no
XLOC_000137	XLOC_000137	Sgol2	1:57985339-58026277	q1	q2	NOTEST	0.336333	0.316346	-0.0883844	0	1	1	no
XLOC_000138	XLOC_000138	Aox1	1:58029968-58106410	q1	q2	OK	1.52581	2.16904	0.507485	0.784986	0.2596	0.99973	no
XLOC_000139	XLOC_000139	Aox3	1:58113135-58200452	q1	q2	OK	0.718745	0.490885	-0.550095	-0.676447	0.34	0.99973	no
XLOC_000140	XLOC_000140	Aox4	1:58210396-58268597	q1	q2	NOTEST	0.20742	0.214986	0.0516906	0	1	1	no
XLOC_000141	XLOC_000141	Aox3l1	1:58278325-58379264	q1	q2	NOTEST	0	0	0	0	1	1	no
XLOC_000142	XLOC_000142	Bzw1	1:58393135-58406548	q1	q2	OK	77.4544	61.4362	-0.334258	-0.692617	0.31845	0.99973	no
XLOC_000143	XLOC_000143	Nif3l1	1:58447633-58462276	q1	q2	OK	10.2129	10.2282	0.00216976	0.0038824	0.99515	0.99973	no
XLOC_000144	XLOC_000144	Gm15834	1:58505147-58512616	q1	q2	NOTEST	0.067901	0.0482922	-0.491644	0	1	1	no
XLOC_000145	XLOC_000145	Ndufb3	1:58586598-58595948	q1	q2	OK	163.946	197.026	0.265165	0.517517	0.46825	0.99973	no
XLOC_000146	XLOC_000146	Gm20257	1:58652640-58655831	q1	q2	OK	1.18906	1.46184	0.297959	0.310941	0.66485	0.99973	no
XLOC_000147	XLOC_000147	Cflar	1:58713285-58758884	q1	q2	OK	4.27873	4.16878	-0.0375594	-0.0666937	0.91665	0.99973	no
XLOC_000148	XLOC_000148	Casp8	1:58795373-58847503	q1	q2	OK	1.20463	0.983343	-0.292826	-0.375144	0.5905	0.99973	no
XLOC_000149	XLOC_000149	Stradb	1:58973570-58995122	q1	q2	OK	19.4495	15.1922	-0.356398	-0.689333	0.329	0.99973	no
XLOC_000150	XLOC_000150	Cdk15	1:59256906-59352369	q1	q2	NOTEST	0.120856	0.256366	1.08492	0	1	1	no
XLOC_000152	XLOC_000152	Gm973	1:59516263-59634509	q1	q2	OK	1.49258	1.53894	0.0441221	0.0635607	0.9264	0.99973	no
XLOC_000153	XLOC_000153	Nop58	1:59685005-59711510	q1	q2	OK	17.0548	15.6894	-0.12039	-0.226784	0.74515	0.99973	no
XLOC_000154	XLOC_000154	Snord70	1:59685005-59711510	q1	q2	NOTEST	0	0	0	0	1	1	no
XLOC_000155	XLOC_000155	Snord11	1:59685005-59711510	q1	q2	NOTEST	0	0	0	0	1	1	no
XLOC_000156	XLOC_000156	Bmpr2	1:59764636-59870859	q1	q2	OK	17.4152	11.5649	-0.590596	-0.988403	0.15885	0.99973	no
XLOC_000157	XLOC_000157	Gm20272	1:59876895-59877616	q1	q2	OK	48.7504	58.2635	0.257177	0.367044	0.58565	0.99973	no
XLOC_000158	XLOC_000158	Fam117b	1:59913005-59985346	q1	q2	OK	17.0967	15.9687	-0.0984738	-0.201587	0.7738	0.99973	no
XLOC_000159	XLOC_000159	Carf	1:60076867-60151034	q1	q2	OK	3.75738	4.01877	0.0970265	0.0699649	0.9203	0.99973	no
XLOC_000160	XLOC_000160	Gm15464	1:60076867-60151034	q1	q2	NOTEST	0.0862646	0	#NAME?	0	1	1	no
XLOC_000161	XLOC_000161	Nbeal1	1:60180598-60334705	q1	q2	OK	1.76957	1.30231	-0.442323	-0.774472	0.26375	0.99973	no
XLOC_000162	XLOC_000162	Cyp20a1	1:60343371-60387387	q1	q2	OK	6.69104	7.97502	0.253258	0.404159	0.56125	0.99973	no
XLOC_000163	XLOC_000163	Abi2	1:60409618-60481163	q1	q2	OK	46.683	34.7288	-0.426766	-0.873988	0.21215	0.99973	no
XLOC_000164	XLOC_000164	Cd28	1:60746387-60773359	q1	q2	NOTEST	0.149851	0.126304	-0.246625	0	1	1	no
XLOC_000165	XLOC_000165	Ctla4	1:60909024-60915830	q1	q2	NOTEST	0.0182513	0.0218964	0.262695	0	1	1	no
XLOC_000166	XLOC_000166	Icos	1:60977913-61000320	q1	q2	NOTEST	0.0764835	0	#NAME?	0	1	1	no
XLOC_000167	XLOC_000167	9530026F06Rik	1:61378431-61395904	q1	q2	NOTEST	0	0	0	0	1	1	no
XLOC_000168	XLOC_000168	Pard3b	1:61638823-62642284	q1	q2	OK	0.611721	0.572887	-0.0946228	-0.134954	0.8423	0.99973	no
XLOC_000169	XLOC_000169	Nrp2	1:62703316-62818692	q1	q2	OK	8.02611	6.94127	-0.2095	-0.382229	0.59115	0.99973	no
XLOC_000170	XLOC_000170	Gm11602	1:63114470-63176822	q1	q2	OK	2.38956	3.22107	0.430798	0.145053	0.82	0.99973	no
XLOC_000171	XLOC_000171	Gm20342	1:63114470-63176822	q1	q2	OK	1.03279	0.597861	-0.788667	-0.119281	0.6913	0.99973	no
XLOC_000172	XLOC_000172	Eef1b2	1:63176830-63180486	q1	q2	OK	79.4045	86.5631	0.124532	0.250501	0.71835	0.99973	no
XLOC_000173	XLOC_000173	Snora41	1:63176830-63180486	q1	q2	NOTEST	7.24933	6.32328	-0.197175	0	1	1	no
XLOC_000174	XLOC_000174	Zdbf2	1:63273268-63314575	q1	q2	OK	4.96858	3.87215	-0.359696	-0.71575	0.3057	0.99973	no
XLOC_000175	XLOC_000175	Adam23	1:63445903-63596515	q1	q2	OK	33.4664	31.8571	-0.0710987	-0.133223	0.84965	0.99973	no
XLOC_000176	XLOC_000176	Fastkd2	1:63730624-63753385	q1	q2	OK	6.01336	6.48499	0.108932	0.193876	0.78785	0.99973	no
XLOC_000177	XLOC_000177	Gm13749	1:63964726-63968999	q1	q2	NOTEST	0.347192	0.218166	-0.670309	0	1	1	no
XLOC_000178	XLOC_000178	Creb1	1:64532803-64604548	q1	q2	OK	8.73683	8.37074	-0.0617553	-0.123142	0.8639	0.99973	no
XLOC_000179	XLOC_000179	Ccnyl1	1:64691344-64725644	q1	q2	OK	9.55759	8.50036	-0.169124	-0.311208	0.6579	0.99973	no
XLOC_000180	XLOC_000180	Gm8550	1:65013085-65032748	q1	q2	NOTEST	0.0385574	0	#NAME?	0	1	1	no
XLOC_000181	XLOC_000181	Pikfyve	1:65186684-65278696	q1	q2	OK	6.08075	5.51452	-0.141013	-0.283488	0.68765	0.99973	no
XLOC_000182	XLOC_000182	Pth2r	1:65311256-65389244	q1	q2	OK	0.811951	0.536746	-0.597155	-0.679165	0.34775	0.99973	no
XLOC_000183	XLOC_000183	Crygf	1:65926521-65928304	q1	q2	NOTEST	0	0	0	0	1	1	no
XLOC_000184	XLOC_000184	Mtap2	1:66175328-66442583	q1	q2	OK	160.983	127.993	-0.330847	-0.661086	0.3338	0.99973	no
XLOC_000185	XLOC_000185	Unc80	1:66468446-66699148	q1	q2	OK	31.2998	31.8598	0.0255837	0.0505635	0.93955	0.99973	no
XLOC_000186	XLOC_000186	Rpe	1:66700892-66817595	q1	q2	OK	7.98143	8.49936	0.0907069	0.128128	0.8509	0.99973	no
XLOC_000187	XLOC_000187	LOC100862127	1:66830852-66863267	q1	q2	OK	10.1052	15.5026	0.617414	0.341048	0.62835	0.99973	no
XLOC_000188	XLOC_000188	Cps1	1:67123065-67230448	q1	q2	NOTEST	0.0588657	0.1468	1.31835	0	1	1	no
XLOC_000189	XLOC_000189	Spag16	1:69826987-70725132	q1	q2	NOTEST	0.244903	0.300496	0.295136	0	1	1	no
XLOC_000190	XLOC_000190	Vwc2l	1:70725714-70885397	q1	q2	OK	2.32879	1.9386	-0.264567	-0.406658	0.56375	0.99973	no
XLOC_000191	XLOC_000191	Atic	1:71557155-71579403	q1	q2	OK	13.2957	12.3808	-0.102857	-0.195966	0.7857	0.99973	no
XLOC_000192	XLOC_000192	Apol7d	1:71653334-71662843	q1	q2	NOTEST	0.0599661	0	#NAME?	0	1	1	no
XLOC_000193	XLOC_000193	Gm8883	1:71888111-71891204	q1	q2	NOTEST	0	0.0553178	inf	0	1	1	no
XLOC_000194	XLOC_000194	Gm5528	1:71958997-72005195	q1	q2	NOTEST	0	0	0	0	1	1	no
XLOC_000195	XLOC_000195	Tmem169	1:72284372-72302995	q1	q2	OK	7.09713	6.36987	-0.155972	-0.275892	0.6971	0.99973	no
XLOC_000196	XLOC_000196	Xrcc5	1:72307420-72394953	q1	q2	OK	8.24782	7.71239	-0.0968345	-0.172015	0.8044	0.99973	no
XLOC_000197	XLOC_000197	Smarcal1	1:72583250-72636790	q1	q2	OK	13.0596	12.0495	-0.116135	-0.237314	0.73915	0.99973	no
XLOC_000198	XLOC_000198	Rpl37a	1:72711259-72713813	q1	q2	OK	273.834	319.391	0.222022	0.438158	0.52825	0.99973	no
XLOC_000199	XLOC_000199	Igfbp2	1:72824479-72852474	q1	q2	OK	39.785	47.8885	0.267455	0.529405	0.4503	0.99973	no
XLOC_000200	XLOC_000200	1700027A15Rik	1:73016035-73025508	q1	q2	NOTEST	0	0	0	0	1	1	no
XLOC_000201	XLOC_000201	D530049I02Rik	1:73391384-73430779	q1	q2	NOTEST	0	0	0	0	1	1	no
XLOC_000202	XLOC_000202	Rufy4	1:74125540-74148230	q1	q2	NOTEST	0.0614215	0.031056	-0.983872	0	1	1	no
XLOC_000203	XLOC_000203	Cxcr2	1:74153988-74161246	q1	q2	NOTEST	0.251911	0.427666	0.763574	0	1	1	no
XLOC_000204	XLOC_000204	Arpc2	1:74236549-74268213	q1	q2	OK	125.428	99.9342	-0.327805	-0.676527	0.33005	0.99973	no
XLOC_000205	XLOC_000205	Gpbar1	1:74278599-74279589	q1	q2	NOTEST	0	0	0	0	1	1	no
XLOC_000206	XLOC_000206	Pnkd	1:74285033-74353692	q1	q2	OK	96.8751	97.5029	0.00931863	0.0117181	0.9877	0.99973	no
XLOC_000207	XLOC_000207	Gm216	1:74362107-74369321	q1	q2	OK	1.10147	1.41539	0.361768	0.444592	0.54095	0.99973	no
XLOC_000208	XLOC_000208	Slc11a1	1:74375202-74386051	q1	q2	OK	1.00282	1.08714	0.116474	0.144086	0.8348	0.99973	no
XLOC_000209	XLOC_000209	Ctdsp1	1:74391608-74397285	q1	q2	OK	10.5519	12.9811	0.298909	0.561583	0.42035	0.99973	no
XLOC_000210	XLOC_000210	Mir26b	1:74391608-74397285	q1	q2	NOTEST	0	0	0	0	1	1	no
XLOC_000211	XLOC_000211	Vil1	1:74409383-74588028	q1	q2	NOTEST	0.283797	0.239689	-0.243694	0	1	1	no
XLOC_000212	XLOC_000212	Rqcd1	1:74409383-74588028	q1	q2	OK	11.3324	11.3716	0.00498163	0.00519793	0.99445	0.99973	no
XLOC_000213	XLOC_000213	Plcd4	1:74409383-74588028	q1	q2	OK	5.81531	7.16534	0.301179	0.189544	0.7848	0.99973	no
XLOC_000214	XLOC_000214	Bcs1l	1:74588360-74592443	q1	q2	OK	9.21648	9.6106	0.06041	0.104494	0.8776	0.99973	no
XLOC_000215	XLOC_000215	Stk36	1:74601454-74636894	q1	q2	OK	1.18411	1.58811	0.423507	0.629284	0.37775	0.99973	no
XLOC_000216	XLOC_000216	Ttll4	1:74661753-74697973	q1	q2	OK	2.72891	3.62889	0.411201	0.669854	0.3242	0.99973	no
XLOC_000217	XLOC_000217	Cyp27a1	1:74713573-74737890	q1	q2	OK	3.2938	6.60943	1.00477	1.52367	0.0322	0.820773	no
XLOC_000218	XLOC_000218	Wnt6	1:74771891-74785319	q1	q2	OK	1.01711	1.50676	0.566985	0.713871	0.3097	0.99973	no
XLOC_000219	XLOC_000219	Wnt10a	1:74792018-74804176	q1	q2	OK	4.59726	1.78317	-1.36633	-1.93805	0.00765	0.394617	no
XLOC_000220	XLOC_000220	Cdk5r2	1:74855028-74857732	q1	q2	OK	170.023	96.2394	-0.821026	-1.66084	0.0214	0.672721	no
XLOC_000221	XLOC_000221	Fam134a	1:75142785-75147909	q1	q2	OK	92.7705	92.9712	0.00311782	0.00651736	0.9912	0.99973	no
XLOC_000222	XLOC_000222	Zfand2b	1:75168645-75171626	q1	q2	OK	13.6712	13.9924	0.0335049	0.0557883	0.93815	0.99973	no
XLOC_000223	XLOC_000223	Ankzf1	1:75192134-75210778	q1	q2	OK	8.73329	10.2582	0.232183	0.364061	0.5964	0.99973	no
XLOC_000224	XLOC_000224	Stk16	1:75210828-75219253	q1	q2	OK	16.4085	17.9885	0.132632	0.0698526	0.91335	0.99973	no
XLOC_000225	XLOC_000225	Dnajb2	1:75236422-75245692	q1	q2	OK	50.8553	61.8358	0.282044	0.553115	0.43415	0.99973	no
XLOC_000226	XLOC_000226	Des	1:75360343-75367716	q1	q2	OK	1.14725	1.22952	0.0999221	0.123291	0.86085	0.99973	no
XLOC_000227	XLOC_000227	Speg	1:75375296-75432314	q1	q2	OK	37.828	33.479	-0.176196	-0.249108	0.7074	0.99973	no
XLOC_000228	XLOC_000228	Gmppa	1:75435942-75443176	q1	q2	OK	13.6736	18.0158	0.39787	0.661482	0.33715	0.99973	no
XLOC_000229	XLOC_000229	Accn4	1:75450509-75474340	q1	q2	OK	11.7979	9.49001	-0.314049	-0.584181	0.40325	0.99973	no
XLOC_000230	XLOC_000230	Tmem198	1:75479531-75485693	q1	q2	OK	36.3855	24.3327	-0.580465	-1.14942	0.1051	0.99973	no
XLOC_000231	XLOC_000231	Inha	1:75507076-75510354	q1	q2	OK	19.9867	20.2128	0.0162223	0.0298373	0.9665	0.99973	no
XLOC_000232	XLOC_000232	Stk11ip	1:75521528-75537335	q1	q2	OK	9.67455	8.40473	-0.202993	-0.391843	0.58005	0.99973	no
XLOC_000233	XLOC_000233	Slc4a3	1:75546265-75559431	q1	q2	OK	42.6602	40.1322	-0.0881287	-0.183315	0.78385	0.99973	no
XLOC_000234	XLOC_000234	LOC100862333	1:75624854-75625950	q1	q2	NOTEST	0	0	0	0	1	1	no
XLOC_000235	XLOC_000235	Gm17751	1:76489132-76502028	q1	q2	NOTEST	0.0920399	0.0725665	-0.342955	0	1	1	no
XLOC_000236	XLOC_000236	Sgpp2	1:78310345-78420286	q1	q2	OK	6.23918	13.6588	1.13041	2.11477	0.00375	0.262023	no
XLOC_000237	XLOC_000237	Mogat1	1:78511059-78538173	q1	q2	NOTEST	0.189261	0.260407	0.460389	0	1	1	no
XLOC_000238	XLOC_000238	Acsl3,Utp14b	1:78657824-78707743	q1	q2	OK	58.3158	53.1751	-0.133135	-0.273859	0.69745	0.99973	no
XLOC_000239	XLOC_000239	Kcne4	1:78816948-78820025	q1	q2	OK	0.710611	0.718386	0.0156996	0.0166623	0.98345	0.99973	no
XLOC_000240	XLOC_000240	LOC100862182	1:79606579-79671972	q1	q2	NOTEST	0.0500486	0	#NAME?	0	1	1	no
XLOC_000241	XLOC_000241	Gm10555	1:79762716-79764507	q1	q2	NOTEST	0.0198585	0	#NAME?	0	1	1	no
XLOC_000242	XLOC_000242	Mrpl44	1:79776017-79781445	q1	q2	OK	16.3706	19.7541	0.271038	0.489875	0.4845	0.99973	no
XLOC_000243	XLOC_000243	LOC100862198	1:79794025-79858665	q1	q2	NOTEST	0.14221	0.135849	-0.0660163	0	1	1	no
XLOC_000244	XLOC_000244	1700016L21Rik	1:80445931-80475660	q1	q2	NOTEST	0	0	0	0	1	1	no
XLOC_000245	XLOC_000245	9430031J16Rik	1:81077316-81271664	q1	q2	OK	2.70181	1.82269	-0.567859	-0.796783	0.25305	0.99973	no
XLOC_000246	XLOC_000246	Rhbdd1	1:82316578-82445366	q1	q2	OK	2.78819	3.26192	0.226391	0.365395	0.5947	0.99973	no
XLOC_000247	XLOC_000247	Gm19552	1:82316578-82445366	q1	q2	NOTEST	0.0301315	0.0143919	-1.06602	0	1	1	no
XLOC_000248	XLOC_000248	Col4a3	1:82586920-82722059	q1	q2	NOTEST	0.134226	0.1859	0.469864	0	1	1	no
XLOC_000249	XLOC_000249	Mff	1:82724917-82752390	q1	q2	OK	97.8644	93.017	-0.0732905	-0.151301	0.8245	0.99973	no
XLOC_000250	XLOC_000250	Agfg1	1:82839482-82896275	q1	q2	OK	20.5321	19.0977	-0.104481	-0.207231	0.76465	0.99973	no
XLOC_000251	XLOC_000251	Krtap28-13	1:83060929-83061921	q1	q2	NOTEST	0.0399226	0.117541	1.55789	0	1	1	no
XLOC_000252	XLOC_000252	Ccl20	1:83116765-83119167	q1	q2	NOTEST	0	0	0	0	1	1	no
XLOC_000253	XLOC_000253	Wdr69	1:83159761-83210574	q1	q2	NOTEST	0.18565	0.486814	1.39078	0	1	1	no
XLOC_000254	XLOC_000254	Mir5126	1:84369838-84696221	q1	q2	OK	26.4494	46.1414	0.802825	0.757391	0.7016	0.99973	no
XLOC_000255	XLOC_000255	Fbxo36	1:84839840-84900486	q1	q2	OK	2.66036	2.61122	-0.0268939	-0.0324009	0.96015	0.99973	no
XLOC_000256	XLOC_000256	Gm15433	1:84963668-84964559	q1	q2	NOTEST	0	0.0399214	inf	0	1	1	no
XLOC_000257	XLOC_000257	A530040E14Rik	1:85088138-85114028	q1	q2	NOTEST	0	0	0	0	1	1	no
XLOC_000258	XLOC_000258	Gm7609	1:85156808-85327361	q1	q2	NOTEST	0.314939	0.20852	-0.594883	0	1	1	no
XLOC_000259	XLOC_000259	Gm2427	1:85498214-85514726	q1	q2	OK	5.0439	4.76256	-0.0828019	-0.116781	0.86465	0.99973	no
XLOC_000260	XLOC_000260	Gm7592	1:85549686-85550577	q1	q2	NOTEST	0	0	0	0	1	1	no
XLOC_000261	XLOC_000261	Sp140	1:85576898-85645037	q1	q2	OK	2.10912	1.6998	-0.311273	-0.384941	0.5899	0.99973	no
XLOC_000262	XLOC_000262	Sp100	1:85650049-85709448	q1	q2	OK	1.1767	1.15941	-0.0213496	-0.0265649	0.96745	0.99973	no
XLOC_000263	XLOC_000263	Cab39	1:85793446-85851577	q1	q2	OK	66.5098	61.0105	-0.12451	-0.260096	0.70625	0.99973	no
XLOC_000264	XLOC_000264	Itm2c	1:85894509-85908698	q1	q2	OK	486.184	393.853	-0.303843	-0.59789	0.39965	0.99973	no
XLOC_000265	XLOC_000265	4933407L21Rik	1:85928482-85931756	q1	q2	OK	2.75841	2.92003	0.0821439	0.103933	0.88345	0.99973	no
XLOC_000266	XLOC_000266	Spata3	1:86021941-86029958	q1	q2	NOTEST	0.312977	0.224787	-0.477502	0	1	1	no
XLOC_000267	XLOC_000267	2810459M11Rik	1:86045862-86055456	q1	q2	OK	3.91113	3.31189	-0.239931	-0.394076	0.5759	0.99973	no
XLOC_000268	XLOC_000268	Psmd1	1:86064618-86139295	q1	q2	OK	48.97	44.4097	-0.141023	-0.292195	0.66575	0.99973	no
XLOC_000269	XLOC_000269	Armc9	1:86154779-86278284	q1	q2	OK	12.3501	9.76336	-0.339074	-0.575922	0.4094	0.99973	no
XLOC_000270	XLOC_000270	B3gnt7	1:86303062-86307305	q1	q2	NOTEST	0.434629	0.500519	0.203641	0	1	1	no
XLOC_000271	XLOC_000271	Gm5258	1:86323266-86325433	q1	q2	NOTEST	0	0	0	0	1	1	no
XLOC_000272	XLOC_000272	C130036L24Rik	1:86359573-86367964	q1	q2	OK	0.951583	0.717782	-0.406785	-0.422373	0.56065	0.99973	no
XLOC_000273	XLOC_000273	1700019O17Rik	1:86426328-86428049	q1	q2	NOTEST	0	0	0	0	1	1	no
XLOC_000274	XLOC_000274	Ptma	1:86526735-86530698	q1	q2	OK	206.692	230.162	0.15517	0.314321	0.66135	0.99973	no
XLOC_000275	XLOC_000275	Cops7b	1:86587099-86606500	q1	q2	OK	11.0674	11.23	0.0210472	0.0385458	0.9562	0.99973	no
XLOC_000276	XLOC_000276	Dis3l2	1:86703803-87050097	q1	q2	OK	9.12982	7.93299	-0.202721	-0.367702	0.59915	0.99973	no
XLOC_000277	XLOC_000277	Akp3	1:87125007-87127912	q1	q2	NOTEST	0	0	0	0	1	1	no
XLOC_000278	XLOC_000278	Prss56	1:87183492-87188404	q1	q2	OK	0.477428	0.796673	0.738705	0.802677	0.25715	0.99973	no
XLOC_000279	XLOC_000279	Chrnd	1:87190651-87200070	q1	q2	NOTEST	0.00731874	0	#NAME?	0	1	1	no
XLOC_000280	XLOC_000280	Chrng	1:87205810-87211835	q1	q2	NOTEST	0	0	0	0	1	1	no
XLOC_000281	XLOC_000281	Eif4e2	1:87213913-87240488	q1	q2	OK	21.3493	20.4916	-0.0591562	-0.116613	0.86625	0.99973	no
XLOC_000282	XLOC_000282	Efhd1	1:87264363-87310791	q1	q2	OK	16.5127	23.5922	0.514732	0.961964	0.17625	0.99973	no
XLOC_000283	XLOC_000283	Gigyf2	1:87326997-87450810	q1	q2	OK	13.8367	13.5736	-0.0277017	-0.0528955	0.9403	0.99973	no
XLOC_000284	XLOC_000284	3110079O15Rik	1:87470263-87475459	q1	q2	OK	0.833281	0.607206	-0.456616	-0.315155	0.66785	0.99973	no
XLOC_000285	XLOC_000285	Neu2	1:87574026-87597845	q1	q2	OK	3.44089	2.15465	-0.67533	-0.939862	0.18795	0.99973	no
XLOC_000286	XLOC_000286	Inpp5d	1:87620311-87720508	q1	q2	OK	3.15008	2.45527	-0.359508	-0.582435	0.40495	0.99973	no
XLOC_000287	XLOC_000287	Atg16l1	1:87756010-87792428	q1	q2	OK	23.2252	22.23	-0.0631815	-0.129074	0.8508	0.99973	no
XLOC_000288	XLOC_000288	Scarna6	1:87756010-87792428	q1	q2	NOTEST	1.32325	1.37856	0.0590768	0	1	1	no
XLOC_000289	XLOC_000289	Sag	1:87803679-87845157	q1	q2	OK	1.17772	0.478917	-1.29815	-1.38177	0.06705	0.99973	no
XLOC_000290	XLOC_000290	Dgkd	1:87853240-87944489	q1	q2	OK	22.8945	33.2291	0.537446	1.11204	0.1106	0.99973	no
XLOC_000291	XLOC_000291	Ugt1a1,Ugt1a10,Ugt1a2,Ugt1a5,Ugt1a6a,Ugt1a6b,Ugt1a7c,Ugt1a9	1:88055410-88220002	q1	q2	OK	0.85483	0.589168	-0.536958	-0.552382	0.39965	0.99973	no
XLOC_000292	XLOC_000292	Heatr7b1	1:88227019-88277579	q1	q2	NOTEST	0.00270657	0	#NAME?	0	1	1	no
XLOC_000293	XLOC_000293	Trpm8	1:88306711-88388851	q1	q2	NOTEST	0.049987	0.0434742	-0.201393	0	1	1	no
XLOC_000294	XLOC_000294	Spp2	1:88407018-88426438	q1	q2	NOTEST	0.324951	0.375772	0.209635	0	1	1	no
XLOC_000295	XLOC_000295	Gm19589	1:88551516-88562166	q1	q2	NOTEST	0.0424621	0.0227513	-0.900227	0	1	1	no
XLOC_000296	XLOC_000296	2410088K16Rik	1:88754889-88755733	q1	q2	NOTEST	0.114882	0.137826	0.262695	0	1	1	no
XLOC_000297	XLOC_000297	1700067G17Rik	1:89016112-89022210	q1	q2	NOTEST	0	0	0	0	1	1	no
XLOC_000298	XLOC_000298	Sh3bp4	1:89070461-89153793	q1	q2	OK	8.09551	6.00024	-0.432101	-0.787347	0.2622	0.99973	no
XLOC_000299	XLOC_000299	Agap1	1:89454810-89895282	q1	q2	OK	17.8735	19.171	0.101104	0.206962	0.76815	0.99973	no
XLOC_000300	XLOC_000300	Cxcr7	1:90204002-90216288	q1	q2	OK	6.60959	5.37892	-0.297245	-0.507311	0.45355	0.99973	no
XLOC_000301	XLOC_000301	Cops8	1:90603424-90613341	q1	q2	OK	52.0621	48.3317	-0.107263	-0.218447	0.7572	0.99973	no
XLOC_000302	XLOC_000302	Gm9991	1:90675160-90679793	q1	q2	NOTEST	0	0	0	0	1	1	no
XLOC_000303	XLOC_000303	Mlph	1:90915099-90951142	q1	q2	OK	0.351108	0.906776	1.36883	1.73244	0.01485	0.559152	no
XLOC_000304	XLOC_000304	Prlh	1:90953107-90954012	q1	q2	OK	0	3.2592	inf	#NAME?	0.0015	0.140598	no
XLOC_000305	XLOC_000305	Lrrfip1	1:90998726-91128944	q1	q2	OK	26.3311	22.0002	-0.259248	-0.494537	0.48585	0.99973	no
XLOC_000306	XLOC_000306	Rbm44	1:91145102-91170795	q1	q2	NOTEST	0.0140819	0	#NAME?	0	1	1	no
XLOC_000307	XLOC_000307	Ramp1	1:91179821-91225196	q1	q2	OK	26.7784	23.5214	-0.1871	-0.338989	0.60455	0.99973	no
XLOC_000308	XLOC_000308	Ube2f	1:91250318-91286025	q1	q2	OK	24.0992	23.7482	-0.0211654	-0.0397937	0.9544	0.99973	no
XLOC_000309	XLOC_000309	Gm7785	1:91296044-91296936	q1	q2	NOTEST	0.435781	0.558223	0.357239	0	1	1	no
XLOC_000310	XLOC_000310	Scly	1:91298337-91321080	q1	q2	OK	7.19995	7.40473	0.0404598	0.0692868	0.92245	0.99973	no
XLOC_000311	XLOC_000311	Espnl	1:91322074-91348303	q1	q2	NOTEST	0.118525	0.0762004	-0.637325	0	1	1	no
XLOC_000312	XLOC_000312	Klhl30	1:91351015-91362404	q1	q2	NOTEST	0.40219	0.0488474	-3.04152	0	1	1	no
XLOC_000313	XLOC_000313	Fam132b	1:91366429-91374217	q1	q2	NOTEST	0.226973	0.131714	-0.785114	0	1	1	no
XLOC_000314	XLOC_000314	Traf3ip1	1:91494667-91529307	q1	q2	OK	6.74432	7.0946	0.07305	0.13356	0.84395	0.99973	no
XLOC_000315	XLOC_000315	Asb1	1:91540564-91559590	q1	q2	OK	11.8977	9.79915	-0.279955	-0.559811	0.42845	0.99973	no
XLOC_000316	XLOC_000316	Twist2	1:91801476-91848027	q1	q2	OK	1.07477	0.926662	-0.213907	-0.229444	0.755	0.99973	no
XLOC_000317	XLOC_000317	Olfr1413	1:92573124-92574206	q1	q2	NOTEST	0	0	0	0	1	1	no
XLOC_000318	XLOC_000318	Olfr1412	1:92588331-92589297	q1	q2	NOTEST	0	0	0	0	1	1	no
XLOC_000319	XLOC_000319	Olfr1411	1:92596520-92597492	q1	q2	NOTEST	0	0	0	0	1	1	no
XLOC_000320	XLOC_000320	Olfr1410	1:92607838-92608807	q1	q2	NOTEST	0	0	0	0	1	1	no
XLOC_000321	XLOC_000321	Olfr12	1:92619880-92621001	q1	q2	NOTEST	0.0215534	0	#NAME?	0	1	1	no
XLOC_000322	XLOC_000322	Gpc1	1:92831685-92860196	q1	q2	OK	33.7577	26.5266	-0.347774	-0.699105	0.3165	0.99973	no
XLOC_000323	XLOC_000323	Mir149	1:92831685-92860196	q1	q2	NOTEST	0	0	0	0	1	1	no
XLOC_000324	XLOC_000324	Dusp28	1:92906988-92908620	q1	q2	OK	12.9859	14.4037	0.149493	0.26158	0.7049	0.99973	no
XLOC_000325	XLOC_000325	Rnpepl1	1:92910824-92920585	q1	q2	OK	12.7629	14.232	0.157187	0.306258	0.65435	0.99973	no
XLOC_000326	XLOC_000326	Capn10	1:92933525-92950590	q1	q2	OK	11.6093	12.8162	0.142698	0.272051	0.68845	0.99973	no
XLOC_000327	XLOC_000327	Gpr35	1:92973118-92986391	q1	q2	NOTEST	0.123697	0.168637	0.447116	0	1	1	no
XLOC_000328	XLOC_000328	Aqp12	1:93006333-93012269	q1	q2	NOTEST	0	0.0311061	inf	0	1	1	no
XLOC_000329	XLOC_000329	Agxt	1:93135275-93145421	q1	q2	NOTEST	0	0	0	0	1	1	no
XLOC_000330	XLOC_000330	E030010N08Rik	1:93168724-93231072	q1	q2	NOTEST	0.16397	0.413807	1.33553	0	1	1	no
XLOC_000331	XLOC_000331	Sned1	1:93235896-93296448	q1	q2	OK	1.8877	3.54343	0.908519	1.35615	0.05525	0.99973	no
XLOC_000332	XLOC_000332	Ppp1r7	1:93343644-93367618	q1	q2	OK	28.5854	22.9236	-0.318445	-0.650293	0.35295	0.99973	no
XLOC_000333	XLOC_000333	Ano7	1:93373895-93403502	q1	q2	NOTEST	0.0786379	0.0707753	-0.151978	0	1	1	no
XLOC_000334	XLOC_000334	2014-09-02	1:93478992-93509733	q1	q2	OK	23.5839	28.5633	0.276359	0.571791	0.4212	0.99973	no
XLOC_000335	XLOC_000335	Farp2	1:93512103-93635727	q1	q2	OK	1.6508	1.88425	0.190826	0.0641815	0.89775	0.99973	no
XLOC_000336	XLOC_000336	Bok	1:93685693-93695762	q1	q2	OK	35.7164	24.4501	-0.546743	-1.05136	0.13345	0.99973	no
XLOC_000337	XLOC_000337	Atg4b	1:93755032-93789529	q1	q2	OK	23.4606	23.7001	0.0146537	0.0297782	0.96375	0.99973	no
XLOC_000338	XLOC_000338	Ing5	1:93803964-93822101	q1	q2	OK	4.29545	4.0049	-0.101042	-0.179369	0.79835	0.99973	no
XLOC_000339	XLOC_000339	D2hgdh	1:93825239-93852174	q1	q2	OK	4.8699	4.78429	-0.0255877	-0.0434831	0.9496	0.99973	no
XLOC_000340	XLOC_000340	Gal3st2	1:93861343-93876494	q1	q2	NOTEST	0.03137	0.0143211	-1.13124	0	1	1	no
XLOC_000341	XLOC_000341	Gm9994	1:93918436-93941239	q1	q2	NOTEST	0	0	0	0	1	1	no
XLOC_000342	XLOC_000342	Gm7889	1:93975851-93985819	q1	q2	NOTEST	0	0	0	0	1	1	no
XLOC_000343	XLOC_000343	Gm6086	1:93990508-94011539	q1	q2	NOTEST	0.0215064	0.0169565	-0.342929	0	1	1	no
XLOC_000344	XLOC_000344	Neu4	1:94020492-94028334	q1	q2	OK	3.20917	2.91015	-0.141103	-0.238038	0.73065	0.99973	no
XLOC_000345	XLOC_000345	4930440C22Rik	1:94797441-94802472	q1	q2	NOTEST	0	0	0	0	1	1	no
XLOC_000346	XLOC_000346	Fam174a	1:95313627-95335284	q1	q2	OK	27.1996	23.7123	-0.197946	-0.390111	0.5836	0.99973	no
XLOC_000347	XLOC_000347	Gm5101	1:96872220-96881234	q1	q2	OK	1.40837	0.873911	-0.688468	-0.917217	0.1976	0.99973	no
XLOC_000348	XLOC_000348	Gm7133	1:97162859-97302274	q1	q2	NOTEST	0	0	0	0	1	1	no
XLOC_000349	XLOC_000349	Gm7135	1:97346428-97573014	q1	q2	NOTEST	0	0	0	0	1	1	no
XLOC_000350	XLOC_000350	Gin1	1:97770178-97792971	q1	q2	OK	3.33752	3.69959	0.148588	0.223359	0.747	0.99973	no
XLOC_000351	XLOC_000351	1810006J02Rik	1:98131466-98144655	q1	q2	NOTEST	0.0133429	0	#NAME?	0	1	1	no
XLOC_000352	XLOC_000352	Slco6d1	1:98421123-98509380	q1	q2	NOTEST	0	0	0	0	1	1	no
XLOC_000353	XLOC_000353	Gm20253	1:99183167-99190371	q1	q2	NOTEST	0	0	0	0	1	1	no
XLOC_000354	XLOC_000354	Cntnap5b	1:99772764-100485942	q1	q2	OK	2.92561	3.19766	0.12828	0.20559	0.757	0.99973	no
XLOC_000355	XLOC_000355	Gm20268	1:101155767-101175202	q1	q2	NOTEST	0	0	0	0	1	1	no
XLOC_000356	XLOC_000356	Cdh20	1:104768818-104995481	q1	q2	OK	6.61357	7.49912	0.181291	0.330146	0.636	0.99973	no
XLOC_000357	XLOC_000357	Gm17634	1:105276916-105361629	q1	q2	OK	0.990691	1.42437	0.523819	0.17884	0.8153	0.99973	no
XLOC_000358	XLOC_000358	2310035C23Rik	1:105663860-105755131	q1	q2	OK	15.8165	15.696	-0.0110327	-0.0224548	0.9722	0.99973	no
XLOC_000359	XLOC_000359	Gm10193	1:105764443-105764674	q1	q2	NOTEST	0	0	0	0	1	1	no
XLOC_000360	XLOC_000360	Tnfrsf11a	1:105780722-105847981	q1	q2	OK	1.06782	0.909067	-0.232215	-0.324613	0.64635	0.99973	no
XLOC_000361	XLOC_000361	Zcchc2	1:105990405-106034077	q1	q2	OK	5.66533	6.30419	0.15415	0.295031	0.6734	0.99973	no
XLOC_000362	XLOC_000362	Phlpp1	1:106171868-106394245	q1	q2	OK	22.5891	21.0226	-0.103688	-0.211264	0.767	0.99973	no
XLOC_000363	XLOC_000363	D630008O14Rik	1:106538178-106714290	q1	q2	OK	2.36944	1.50361	-0.656114	-0.320398	0.6737	0.99973	no
XLOC_000364	XLOC_000364	Serpinb5	1:106861179-106883348	q1	q2	NOTEST	0.0434861	0.0393235	-0.145161	0	1	1	no
XLOC_000365	XLOC_000365	Serpinb12	1:106934448-106957080	q1	q2	NOTEST	0	0	0	0	1	1	no
XLOC_000366	XLOC_000366	Serpinb13	1:106980983-107001195	q1	q2	NOTEST	0.0224577	0	#NAME?	0	1	1	no
XLOC_000367	XLOC_000367	Serpinb11	1:107362313-107380475	q1	q2	NOTEST	0.013236	0.0367714	1.47411	0	1	1	no
XLOC_000368	XLOC_000368	Serpinb7	1:107422688-107452689	q1	q2	NOTEST	0.0235199	0	#NAME?	0	1	1	no
XLOC_000369	XLOC_000369	Serpinb2	1:107511422-107525600	q1	q2	NOTEST	0.0335757	0.23602	2.81342	0	1	1	no
XLOC_000370	XLOC_000370	Serpinb10-ps	1:107529002-107549271	q1	q2	NOTEST	0	0	0	0	1	1	no
XLOC_000371	XLOC_000371	Serpinb8	1:107590005-107608978	q1	q2	OK	3.69809	2.28496	-0.694614	-1.00496	0.14	0.99973	no
XLOC_000372	XLOC_000372	Cdh7	1:109983736-110139001	q1	q2	OK	3.66981	5.01597	0.450825	0.758081	0.27855	0.99973	no
XLOC_000373	XLOC_000373	Cntnap5a	1:115685136-116580674	q1	q2	OK	5.24304	4.00608	-0.38821	-0.585791	0.3953	0.99973	no
XLOC_000374	XLOC_000374	Gm7145	1:117965856-117987939	q1	q2	NOTEST	0	0	0	0	1	1	no
XLOC_000375	XLOC_000375	Mki67ip	1:118321842-118333831	q1	q2	OK	13.7265	13.9155	0.0197249	0.0360447	0.9595	0.99973	no
XLOC_000376	XLOC_000376	Clasp1	1:118389057-118609462	q1	q2	OK	17.8056	15.6035	-0.190464	-0.381984	0.5864	0.99973	no
XLOC_000377	XLOC_000377	Tfcp2l1	1:118627944-118685168	q1	q2	OK	1.08798	0.607008	-0.841866	-1.27929	0.07035	0.99973	no
XLOC_000378	XLOC_000378	Gm19295	1:119438834-119504782	q1	q2	NOTEST	0	1.59984e-09	inf	0	1	1	no
XLOC_000379	XLOC_000379	Tmem185b	1:119526153-119528983	q1	q2	OK	5.66095	5.83974	0.0448596	0.0768988	0.91395	0.99973	no
XLOC_000380	XLOC_000380	Sctr	1:120006979-120063534	q1	q2	NOTEST	0.268496	0.3857	0.522579	0	1	1	no
XLOC_000381	XLOC_000381	3110009E18Rik	1:120121186-120188189	q1	q2	OK	3.15293	2.58569	-0.286147	-0.289183	0.68745	0.99973	no
XLOC_000382	XLOC_000382	C1ql2	1:120340581-120343174	q1	q2	OK	3.46187	3.68605	0.0905255	0.117848	0.87075	0.99973	no
XLOC_000383	XLOC_000383	En1	1:120602486-120607991	q1	q2	OK	0.269636	2.01219	2.89968	2.87649	0.0031	0.233594	no
XLOC_000384	XLOC_000384	B230209K01Rik	1:121087404-121120975	q1	q2	OK	0.617191	0.799033	0.372539	0.400248	0.56355	0.99973	no
XLOC_000385	XLOC_000385	Ccdc93	1:121431066-121506460	q1	q2	OK	5.97228	5.56176	-0.10274	-0.201219	0.7767	0.99973	no
XLOC_000386	XLOC_000386	Gm19329	1:121553834-121567980	q1	q2	OK	9.53168	8.91444	-0.0965868	-0.0485404	0.9457	0.99973	no
XLOC_000387	XLOC_000387	Slc35f5	1:125561015-125595684	q1	q2	OK	8.94459	8.53726	-0.0672411	-0.121224	0.86305	0.99973	no
XLOC_000388	XLOC_000388	Gpr39	1:125676995-125912214	q1	q2	NOTEST	0.00797418	0.0221297	1.47258	0	1	1	no
XLOC_000389	XLOC_000389	Mgat5	1:127204985-127482972	q1	q2	OK	13.1577	10.437	-0.33419	-0.56799	0.40815	0.99973	no
XLOC_000390	XLOC_000390	Acmsd	1:127729412-127774054	q1	q2	NOTEST	0.0394744	0.0131022	-1.59111	0	1	1	no
XLOC_000391	XLOC_000391	Ccnt2	1:127774163-127804837	q1	q2	OK	15.4	16.6713	0.114433	0.226317	0.74875	0.99973	no
XLOC_000392	XLOC_000392	Rab3gap1	1:127868772-127943876	q1	q2	OK	25.8819	24.239	-0.0946085	-0.194154	0.78595	0.99973	no
XLOC_000393	XLOC_000393	R3hdm1	1:128103305-128237735	q1	q2	OK	75.7686	53.326	-0.506759	-1.03609	0.1318	0.99973	no
XLOC_000394	XLOC_000394	Mir128-1	1:128103305-128237735	q1	q2	NOTEST	0	0	0	0	1	1	no
XLOC_000395	XLOC_000395	Ubxn4	1:128244180-128279377	q1	q2	OK	19.5117	21.2428	0.122633	0.251169	0.71815	0.99973	no
XLOC_000396	XLOC_000396	Thsd7b	1:129273303-130219278	q1	q2	OK	1.52775	1.33626	-0.193216	-0.293682	0.67055	0.99973	no
XLOC_000397	XLOC_000397	Yod1	1:130689042-130729253	q1	q2	OK	2.92342	2.33396	-0.32488	-0.226033	0.7492	0.99973	no
XLOC_000398	XLOC_000398	AA986860	1:130731975-130744622	q1	q2	OK	1.39645	1.59314	0.190104	0.265835	0.70005	0.99973	no
XLOC_000399	XLOC_000399	Fcamr	1:130800901-130824084	q1	q2	NOTEST	0.0128572	0	#NAME?	0	1	1	no
XLOC_000400	XLOC_000400	Pigr	1:130826683-130852249	q1	q2	NOTEST	0.149552	0.193497	0.371672	0	1	1	no
XLOC_000401	XLOC_000401	Faim3	1:130865776-130880790	q1	q2	NOTEST	0.070589	0.208186	1.56036	0	1	1	no
XLOC_000402	XLOC_000402	Il10	1:131019844-131024970	q1	q2	NOTEST	0	0	0	0	1	1	no
XLOC_000403	XLOC_000403	Eif2d	1:131153206-131173471	q1	q2	OK	13.7063	13.4382	-0.0284971	-0.0517635	0.93895	0.99973	no
XLOC_000404	XLOC_000404	Fam72a	1:131527988-131539872	q1	q2	OK	0.558441	1.02181	0.871656	0.963758	0.18255	0.99973	no
XLOC_000405	XLOC_000405	Avpr1b	1:131599113-131612000	q1	q2	NOTEST	0.0150692	0	#NAME?	0	1	1	no
XLOC_000406	XLOC_000406	Ctse	1:131638313-131675507	q1	q2	NOTEST	0	0.0287035	inf	0	1	1	no
XLOC_000407	XLOC_000407	5430435G22Rik	1:131688694-131713464	q1	q2	OK	1.47366	1.4353	-0.0380453	-0.0505889	0.94475	0.99973	no
XLOC_000408	XLOC_000408	Slc26a9	1:131744021-131770405	q1	q2	NOTEST	0	0.0270307	inf	0	1	1	no
XLOC_000409	XLOC_000409	Pm20d1	1:131797394-131818115	q1	q2	OK	0.901634	0.933197	0.0496398	0.0657353	0.9306	0.99973	no
XLOC_000410	XLOC_000410	Slc41a1	1:131828011-131848863	q1	q2	OK	20.0312	20.8613	0.0585779	0.11978	0.86085	0.99973	no
XLOC_000411	XLOC_000411	Rab7l1	1:131867276-131872887	q1	q2	OK	3.35971	4.1442	0.30276	0.404441	0.5769	0.99973	no
XLOC_000412	XLOC_000412	Nucks1	1:131910457-131936321	q1	q2	OK	27.4911	26.1317	-0.0731624	-0.152344	0.82645	0.99973	no
XLOC_000413	XLOC_000413	Slc45a3	1:131962966-131982964	q1	q2	OK	1.03733	1.42694	0.460045	0.592932	0.39915	0.99973	no
XLOC_000414	XLOC_000414	Elk4	1:132007604-132025684	q1	q2	OK	5.26483	5.39844	0.0361569	0.0635275	0.92665	0.99973	no
XLOC_000415	XLOC_000415	Mir135b	1:132198087-132198184	q1	q2	NOTEST	0	0	0	0	1	1	no
XLOC_000416	XLOC_000416	Lemd1	1:132204425-132257382	q1	q2	OK	1.34271	1.36482	0.0235653	0.0245726	0.97585	0.99973	no
XLOC_000417	XLOC_000417	Klhdc8a	1:132298625-132307357	q1	q2	OK	5.5338	7.74598	0.485177	0.899478	0.20045	0.99973	no
XLOC_000418	XLOC_000418	Nuak2	1:132316124-132333488	q1	q2	OK	0.457427	0.666719	0.543538	0.627746	0.35935	0.99973	no
XLOC_000419	XLOC_000419	Dstyk	1:132417452-132466959	q1	q2	OK	14.0732	14.2285	0.0158287	0.0322713	0.9622	0.99973	no
XLOC_000420	XLOC_000420	Rbbp5	1:132477366-132505665	q1	q2	OK	15.1905	15.9124	0.0669821	0.134316	0.8461	0.99973	no
XLOC_000421	XLOC_000421	Tmem81	1:132506229-132508639	q1	q2	OK	2.25253	2.18978	-0.040757	-0.0542031	0.9373	0.99973	no
XLOC_000422	XLOC_000422	Gm10538	1:132564689-132741797	q1	q2	NOTEST	0.0472641	0.0164132	-1.52589	0	1	1	no
XLOC_000423	XLOC_000423	Lrrn2	1:132880354-132940005	q1	q2	OK	38.8228	33.8731	-0.196763	-0.400621	0.56805	0.99973	no
XLOC_000424	XLOC_000424	Pik3c2b	1:133046011-133108688	q1	q2	OK	5.4167	4.96153	-0.126631	-0.243221	0.73095	0.99973	no
XLOC_000425	XLOC_000425	Ppp1r15b	1:133131165-133139800	q1	q2	OK	15.3153	14.1021	-0.119069	-0.243721	0.7273	0.99973	no
XLOC_000426	XLOC_000426	Plekha6	1:133246096-133303435	q1	q2	OK	18.728	19.8776	0.085947	0.172523	0.80955	0.99973	no
XLOC_000427	XLOC_000427	Golt1a	1:133309822-133323026	q1	q2	OK	0.604545	0.342024	-0.821754	-0.822084	0.2446	0.99973	no
XLOC_000428	XLOC_000428	Kiss1	1:133327211-133329722	q1	q2	OK	1.86288	0.350362	-2.41062	-1.51581	0.0695	0.99973	no
XLOC_000429	XLOC_000429	Ren1	1:133350673-133360320	q1	q2	NOTEST	0.0324519	0	#NAME?	0	1	1	no
XLOC_000430	XLOC_000430	Etnk2	1:133363571-133380318	q1	q2	OK	4.01887	2.74388	-0.550574	-0.83108	0.2301	0.99973	no
XLOC_000431	XLOC_000431	Fmod	1:134037315-134048277	q1	q2	OK	8.21182	9.04902	0.14006	0.248413	0.72	0.99973	no
XLOC_000432	XLOC_000432	Gm8618	1:134109367-134109799	q1	q2	NOTEST	0.410344	0.164099	-1.32227	0	1	1	no
XLOC_000433	XLOC_000433	Chit1	1:134111241-134151436	q1	q2	NOTEST	0.0471724	0.0364791	-0.370872	0	1	1	no
XLOC_000434	XLOC_000434	Chi3l1	1:134182403-134190031	q1	q2	OK	5.71624	7.40513	0.373458	0.595594	0.38545	0.99973	no
XLOC_000435	XLOC_000435	Mybph	1:134193447-134235431	q1	q2	NOTEST	0.255371	0.285516	0.160979	0	1	1	no
XLOC_000436	XLOC_000436	Myog	1:134290003-134292548	q1	q2	NOTEST	0.024688	0.0215343	-0.197175	0	1	1	no
XLOC_000437	XLOC_000437	4933406M09Rik	1:134385939-134390983	q1	q2	NOTEST	0	0.0175536	inf	0	1	1	no
XLOC_000438	XLOC_000438	Cyb5r1	1:134405989-134411738	q1	q2	OK	12.3064	13.7468	0.159688	0.282221	0.68705	0.99973	no
XLOC_000439	XLOC_000439	Adipor1	1:134415466-134490873	q1	q2	OK	34.6812	30.977	-0.162954	-0.235577	0.7415	0.99973	no
XLOC_000440	XLOC_000440	Klhl12	1:134415466-134490873	q1	q2	OK	14.114	13.4514	-0.0693684	-0.0847434	0.89945	0.99973	no
XLOC_000441	XLOC_000441	Rabif	1:134494659-134507885	q1	q2	OK	18.1788	18.277	0.00777198	0.0147981	0.98375	0.99973	no
XLOC_000442	XLOC_000442	LOC100503055	1:134513445-134518563	q1	q2	OK	3.95654	3.29564	-0.263682	-0.311149	0.64685	0.99973	no
XLOC_000443	XLOC_000443	Kdm5b	1:134560177-134632878	q1	q2	OK	12.8696	11.2349	-0.195972	-0.392985	0.57545	0.99973	no
XLOC_000444	XLOC_000444	Syt2	1:134646680-134749417	q1	q2	OK	10.1953	25.9289	1.34665	2.3658	0.00115	0.117852	no
XLOC_000445	XLOC_000445	Ube2t	1:134962576-134974137	q1	q2	OK	0.77036	1.55711	1.01527	1.06589	0.14775	0.99973	no
XLOC_000446	XLOC_000446	Gm10535	1:135108497-135132575	q1	q2	NOTEST	0.243781	0.130221	-0.904628	0	1	1	no
XLOC_000447	XLOC_000447	Ptpn7	1:135132724-135145320	q1	q2	NOTEST	0.562877	0.287748	-0.968013	0	1	1	no
XLOC_000448	XLOC_000448	Arl8a	1:135146833-135156268	q1	q2	OK	122.24	109.591	-0.157588	-0.327318	0.62435	0.99973	no
XLOC_000449	XLOC_000449	Lmod1	1:135324812-135368065	q1	q2	OK	0.736045	0.56046	-0.393182	-0.495999	0.4801	0.99973	no
XLOC_000450	XLOC_000450	Csrp1	1:135729196-135752229	q1	q2	OK	152.168	162.745	0.0969474	0.200178	0.77335	0.99973	no
XLOC_000451	XLOC_000451	Phlda3	1:135766084-135769134	q1	q2	OK	26.2353	32.3025	0.300137	0.568117	0.4155	0.99973	no
XLOC_000452	XLOC_000452	Tnni1	1:135799420-135810989	q1	q2	OK	3.84399	4.51742	0.232894	0.308709	0.6609	0.99973	no
XLOC_000453	XLOC_000453	Lad1	1:135818597-135833341	q1	q2	OK	0.668777	0.655058	-0.0299011	-0.0363183	0.95605	0.99973	no
XLOC_000454	XLOC_000454	Tnnt2	1:135836385-135852261	q1	q2	OK	3.8376	2.21488	-0.792975	-1.0198	0.12185	0.99973	no
XLOC_000455	XLOC_000455	Tmem9	1:136008218-136035030	q1	q2	OK	42.6998	46.3121	0.117161	0.235708	0.7437	0.99973	no
XLOC_000456	XLOC_000456	Cacna1s	1:136052900-136119822	q1	q2	NOTEST	0.203359	0.203138	-0.00156358	0	1	1	no
XLOC_000457	XLOC_000457	Kif21b	1:136131400-136178014	q1	q2	OK	15.105	11.2776	-0.421564	-0.827739	0.23135	0.99973	no
XLOC_000458	XLOC_000458	Gm3878	1:136213521-136241821	q1	q2	NOTEST	0	0	0	0	1	1	no
XLOC_000459	XLOC_000459	Ddx59	1:136411915-136440220	q1	q2	OK	2.91043	3.30047	0.181441	0.267406	0.69895	0.99973	no
XLOC_000460	XLOC_000460	Kif14	1:136467957-136531511	q1	q2	NOTEST	0.0914289	0.0357574	-1.35441	0	1	1	no
XLOC_000461	XLOC_000461	Zfp281	1:136624900-136630391	q1	q2	OK	10.7333	9.73319	-0.141103	-0.279713	0.6923	0.99973	no
XLOC_000462	XLOC_000462	Gm19705	1:136683395-136690805	q1	q2	OK	0.734586	0.9742	0.407287	0.257249	0.66285	0.99973	no
XLOC_000463	XLOC_000463	Gm16880	1:136696210-136725728	q1	q2	NOTEST	0.0198685	0	#NAME?	0	1	1	no
XLOC_000464	XLOC_000464	A130050O07Rik	1:137927250-137930273	q1	q2	NOTEST	0.036428	0	#NAME?	0	1	1	no
XLOC_000465	XLOC_000465	Mir181a-1	1:137966454-137966541	q1	q2	NOTEST	0	0	0	0	1	1	no
XLOC_000466	XLOC_000466	Mir181b-1	1:137966638-137966718	q1	q2	NOTEST	0	0	0	0	1	1	no
XLOC_000467	XLOC_000467	Atp6v1g3	1:138273737-138289462	q1	q2	NOTEST	0	0	0	0	1	1	no
XLOC_000468	XLOC_000468	Dennd1b	1:138963708-139176043	q1	q2	OK	2.03674	2.02158	-0.0107767	-0.0187554	0.9782	0.99973	no
XLOC_000469	XLOC_000469	4933436E23Rik	1:139379451-139402852	q1	q2	NOTEST	0	0	0	0	1	1	no
XLOC_000470	XLOC_000470	Zbtb41	1:139422382-139453007	q1	q2	OK	4.00124	3.81364	-0.0692778	-0.131325	0.85175	0.99973	no
XLOC_000471	XLOC_000471	Aspm	1:139454772-139494088	q1	q2	NOTEST	0.176327	0.0883391	-0.997125	0	1	1	no
XLOC_000472	XLOC_000472	F13b	1:139501706-139523756	q1	q2	NOTEST	0.0145035	0	#NAME?	0	1	1	no
XLOC_000473	XLOC_000473	Kcnt2	1:140246256-140656402	q1	q2	OK	6.45973	3.75065	-0.784332	-1.30847	0.06235	0.99973	no
XLOC_000474	XLOC_000474	B3galt2	1:143607498-143702684	q1	q2	OK	10.9483	7.34565	-0.575744	-0.908215	0.1932	0.99973	no
XLOC_000475	XLOC_000475	Glrx2	1:143739348-143749678	q1	q2	OK	16.5397	16.3418	-0.0173652	-0.0348542	0.9623	0.99973	no
XLOC_000476	XLOC_000476	Uchl5	1:143777277-143807466	q1	q2	OK	22.7441	25.1818	0.146885	0.282234	0.6789	0.99973	no
XLOC_000477	XLOC_000477	LOC100861894	1:143999337-144016831	q1	q2	OK	43.7307	35.1217	-0.316283	-0.247941	0.72775	0.99973	no
XLOC_000478	XLOC_000478	Fam5c	1:146495665-146902472	q1	q2	OK	9.32632	9.92337	0.0895222	0.157363	0.822	0.99973	no
XLOC_000479	XLOC_000479	Gm15583	1:146495665-146902472	q1	q2	NOTEST	0.0192033	0	#NAME?	0	1	1	no
XLOC_000480	XLOC_000480	Gm19891	1:148498355-148498845	q1	q2	NOTEST	0	0	0	0	1	1	no
XLOC_000481	XLOC_000481	Ptgs2	1:150100123-150108017	q1	q2	OK	4.51885	2.52914	-0.837309	-1.36111	0.06005	0.99973	no
XLOC_000482	XLOC_000482	Pdc	1:150319416-150346771	q1	q2	NOTEST	0	0	0	0	1	1	no
XLOC_000483	XLOC_000483	Tpr	1:150361310-150466165	q1	q2	OK	18.9653	19.5493	0.0437531	0.0735281	0.91775	0.99973	no
XLOC_000484	XLOC_000484	C730036E19Rik	1:151138033-151144095	q1	q2	NOTEST	0.0680395	0.0225834	-1.59111	0	1	1	no
XLOC_000485	XLOC_000485	3110040M04Rik	1:151204120-151205794	q1	q2	NOTEST	0	0.0373956	inf	0	1	1	no
XLOC_000486	XLOC_000486	Ivns1abp	1:151344497-151364445	q1	q2	OK	71.3895	63.2254	-0.175207	-0.354142	0.61115	0.99973	no
XLOC_000487	XLOC_000487	1190005F20Rik	1:151428647-151458183	q1	q2	OK	12.3027	11.0586	-0.153805	-0.291065	0.68325	0.99973	no
XLOC_000488	XLOC_000488	Fam129a	1:151571372-151719347	q1	q2	OK	0.741555	0.512078	-0.534189	-0.638666	0.3771	0.99973	no
XLOC_000489	XLOC_000489	Edem3	1:151755373-151822328	q1	q2	OK	10.5405	9.57243	-0.138985	-0.27763	0.68865	0.99973	no
XLOC_000490	XLOC_000490	Glt25d2	1:152399866-152510695	q1	q2	OK	2.5291	1.87018	-0.435449	-0.684919	0.3353	0.99973	no
XLOC_000491	XLOC_000491	Apobec4	1:152674948-152766336	q1	q2	NOTEST	0.0231324	0.0201774	-0.197175	0	1	1	no
XLOC_000492	XLOC_000492	Arpc5	1:152766541-152775580	q1	q2	OK	45.1857	38.9918	-0.212697	-0.404559	0.5598	0.99973	no
XLOC_000493	XLOC_000493	Ncf2	1:152807889-152836990	q1	q2	OK	1.60809	1.4994	-0.10096	-0.134275	0.85155	0.99973	no
XLOC_000494	XLOC_000494	Nmnat2	1:152955100-153119261	q1	q2	OK	42.8064	48.5284	0.181003	0.374498	0.58705	0.99973	no
XLOC_000495	XLOC_000495	1700012A16Rik	1:153425208-153452574	q1	q2	OK	0.96329	0.696463	-0.467924	-0.54899	0.4444	0.99973	no
XLOC_000497	XLOC_000497	Rgs16	1:153740352-153745468	q1	q2	OK	8.42465	7.38781	-0.189471	-0.321626	0.64445	0.99973	no
XLOC_000498	XLOC_000498	Rnasel	1:153749425-153764221	q1	q2	OK	3.14479	2.47504	-0.345511	-0.576092	0.41065	0.99973	no
XLOC_000499	XLOC_000499	Gm5531	1:153874344-153876871	q1	q2	NOTEST	0.0984939	0.124343	0.336219	0	1	1	no
XLOC_000500	XLOC_000500	Teddm1	1:153891645-153893060	q1	q2	NOTEST	0	0.0312047	inf	0	1	1	no
XLOC_000501	XLOC_000501	Glul	1:153899944-153923878	q1	q2	OK	527.876	402.989	-0.389456	-0.67902	0.3307	0.99973	no
XLOC_000502	XLOC_000502	Zfp648	1:154201186-154205674	q1	q2	OK	0.5766	0.351258	-0.715038	-0.637599	0.35935	0.99973	no
XLOC_000503	XLOC_000503	Stx6	1:155158702-155203517	q1	q2	OK	42.0238	31.8538	-0.399743	-0.817331	0.24425	0.99973	no
XLOC_000504	XLOC_000504	Acbd6	1:155558119-155687233	q1	q2	OK	32.2926	30.3775	-0.0881977	-0.163212	0.8146	0.99973	no
XLOC_000505	XLOC_000505	LOC100861926	1:155774732-155812899	q1	q2	NOTEST	0.251878	0.0565684	-2.15466	0	1	1	no
XLOC_000506	XLOC_000506	Tor1aip2	1:156004598-156068861	q1	q2	OK	21.3537	22.3516	0.0658927	0.0993834	0.88885	0.99973	no
XLOC_000507	XLOC_000507	Nphs2	1:156310734-156328035	q1	q2	NOTEST	0.114426	0.165806	0.53508	0	1	1	no
XLOC_000508	XLOC_000508	Abl2	1:156558786-156649619	q1	q2	OK	11.058	8.20095	-0.43123	-0.839727	0.2353	0.99973	no
XLOC_000509	XLOC_000509	Gm19918	1:156678544-156718910	q1	q2	NOTEST	0.282001	0.17422	-0.694788	0	1	1	no
XLOC_000510	XLOC_000510	Angptl1	1:156804165-156939626	q1	q2	NOTEST	0.294239	0.205997	-0.514362	0	1	1	no
XLOC_000511	XLOC_000511	2810025M15Rik	1:157135182-157420236	q1	q2	OK	13.1743	13.3097	0.0147428	0.0083543	0.98915	0.99973	no
XLOC_000512	XLOC_000512	BC026585	1:157458581-157488733	q1	q2	OK	4.7781	9.6882	1.01979	1.53243	0.0304	0.805705	no
XLOC_000513	XLOC_000513	Sec16b	1:157506795-157568425	q1	q2	NOTEST	0.421474	0.416644	-0.0166284	0	1	1	no
XLOC_000514	XLOC_000514	Astn1	1:158362303-158691786	q1	q2	OK	48.8572	37.6021	-0.377756	-0.767231	0.2777	0.99973	no
XLOC_000515	XLOC_000515	Mir488	1:158362303-158691786	q1	q2	NOTEST	0	0	0	0	1	1	no
XLOC_000516	XLOC_000516	Rfwd2	1:159232325-159347580	q1	q2	OK	16.5313	14.7002	-0.169371	-0.343941	0.6176	0.99973	no
XLOC_000517	XLOC_000517	Scarna3a	1:159232325-159347580	q1	q2	OK	10.1859	0	#NAME?	#NAME?	0.2233	0.99973	no
XLOC_000518	XLOC_000518	Tnr	1:159523768-159924922	q1	q2	OK	15.1656	12.2543	-0.307518	-0.527404	0.4566	0.99973	no
XLOC_000519	XLOC_000519	4930523C07Rik	1:160044379-160078587	q1	q2	OK	0.661929	0.802494	0.277816	0.343888	0.61595	0.99973	no
XLOC_000520	XLOC_000520	Mrps14	1:160195259-160201186	q1	q2	OK	17.5413	18.7037	0.0925615	0.172296	0.80345	0.99973	no
XLOC_000521	XLOC_000521	Gm6177	1:160893119-160893584	q1	q2	NOTEST	0.0751477	0.143573	0.933984	0	1	1	no
XLOC_000522	XLOC_000522	Rc3h1	1:160906410-160974976	q1	q2	OK	6.19228	6.31172	0.0275616	0.0554921	0.93725	0.99973	no
XLOC_000523	XLOC_000523	Serpinc1	1:160978605-161003015	q1	q2	NOTEST	0	0	0	0	1	1	no
XLOC_000524	XLOC_000524	Gas5,Mir5117	1:161035165-161038537	q1	q2	OK	13.2885	15.1118	0.185505	0.344742	0.6104	0.99973	no
XLOC_000525	XLOC_000525	Snord47	1:161035165-161038537	q1	q2	OK	0	56.4115	inf	#NAME?	0.2422	0.99973	no
XLOC_000526	XLOC_000526	Cenpl	1:161070891-161086343	q1	q2	OK	0.532895	1.16391	1.12705	1.24248	0.07025	0.99973	no
XLOC_000527	XLOC_000527	Ankrd45	1:161142711-161170507	q1	q2	OK	19.4511	11.1186	-0.806878	-1.58654	0.0215	0.673112	no
XLOC_000528	XLOC_000528	Tnfsf4	1:161395437-161418206	q1	q2	NOTEST	0	0	0	0	1	1	no
XLOC_000529	XLOC_000529	Tnfsf18	1:161494656-161505290	q1	q2	NOTEST	0.0319277	0	#NAME?	0	1	1	no
XLOC_000530	XLOC_000530	Pigc	1:161942088-161979636	q1	q2	OK	4.24104	4.85361	0.19464	0.326854	0.64295	0.99973	no
XLOC_000531	XLOC_000531	2810442N19Rik	1:161987301-162478034	q1	q2	OK	0.590211	0.345277	-0.773474	-0.0625295	0.7147	0.99973	no
XLOC_000532	XLOC_000532	Dnm3os	1:161987301-162478034	q1	q2	NOTEST	0.0235664	0.039654	0.750732	0	1	1	no
XLOC_000533	XLOC_000533	Vamp4	1:162570827-162599078	q1	q2	OK	27.5473	25.9925	-0.0838144	-0.169633	0.8086	0.99973	no
XLOC_000534	XLOC_000534	Myoc	1:162639149-162658219	q1	q2	OK	13.4451	13.5065	0.00657513	0.0120719	0.98735	0.99973	no
XLOC_000535	XLOC_000535	Kifap3	1:163779678-163917100	q1	q2	OK	92.1445	76.2748	-0.272691	-0.560898	0.4322	0.99973	no
XLOC_000536	XLOC_000536	Scyl3	1:163930063-163994781	q1	q2	OK	7.41072	7.32028	-0.0177152	-0.0320445	0.96285	0.99973	no
XLOC_000537	XLOC_000537	2810422O20Rik	1:163994944-163997243	q1	q2	OK	2.63629	2.71974	0.0449624	0.0578899	0.936	0.99973	no
XLOC_000538	XLOC_000538	Sele	1:164048233-164057677	q1	q2	NOTEST	0.0262731	0.0101587	-1.37087	0	1	1	no
XLOC_000539	XLOC_000539	Sell	1:164062075-164080785	q1	q2	NOTEST	0.0374092	0.0872629	1.22198	0	1	1	no
XLOC_000540	XLOC_000540	Selp	1:164115263-164220274	q1	q2	NOTEST	0.0122498	0	#NAME?	0	1	1	no
XLOC_000541	XLOC_000541	F5	1:164115263-164220274	q1	q2	OK	0.653055	1.03206	0.660253	0.826383	0.2396	0.99973	no
XLOC_000542	XLOC_000542	Slc19a2	1:164249054-164265369	q1	q2	OK	5.96273	5.8485	-0.0279075	-0.049796	0.9403	0.99973	no
XLOC_000543	XLOC_000543	4930455F23Rik	1:164275597-164287847	q1	q2	OK	14.6131	12.735	-0.198465	-0.362038	0.6011	0.99973	no
XLOC_000544	XLOC_000544	Nme7	1:164307674-164458355	q1	q2	OK	35.4612	40.1948	0.180768	0.0623562	0.9562	0.99973	no
XLOC_000545	XLOC_000545	Dpt	1:164796731-164824266	q1	q2	NOTEST	0.151471	0.182365	0.267793	0	1	1	no
XLOC_000546	XLOC_000546	LOC433374	1:164863120-164871438	q1	q2	OK	0.556449	2.15739	1.95496	2.24571	0.0041	0.272836	no
XLOC_000547	XLOC_000547	1700029M03Rik	1:164960922-164961402	q1	q2	NOTEST	0	0	0	0	1	1	no
XLOC_000548	XLOC_000548	Gpr161	1:165295765-165321851	q1	q2	OK	2.84712	2.33407	-0.286651	-0.357031	0.5993	0.99973	no
XLOC_000549	XLOC_000549	Brp44	1:165461207-165481214	q1	q2	OK	76.5915	86.7576	0.179807	0.352866	0.6094	0.99973	no
XLOC_000550	XLOC_000550	Adcy10	1:165485182-165576773	q1	q2	NOTEST	0.082987	0.0556851	-0.575595	0	1	1	no
XLOC_000551	XLOC_000551	Gm19622	1:165592180-165635777	q1	q2	NOTEST	0.048258	0	#NAME?	0	1	1	no
XLOC_000552	XLOC_000552	Creg1	1:165763779-165775304	q1	q2	OK	13.9741	18.3831	0.39563	0.748779	0.2878	0.99973	no
XLOC_000553	XLOC_000553	Cd247	1:165788680-166002634	q1	q2	NOTEST	0.0692295	0.106659	0.623544	0	1	1	no
XLOC_000554	XLOC_000554	Gpa33	1:166130459-166166510	q1	q2	NOTEST	0	0.0181071	inf	0	1	1	no
XLOC_000555	XLOC_000555	Ildr2	1:166254138-166316832	q1	q2	OK	26.4003	16.4866	-0.679261	-1.32512	0.0624	0.99973	no
XLOC_000556	XLOC_000556	Tada1	1:166377881-166409828	q1	q2	OK	20.1739	20.9303	0.0531059	0.054	0.9394	0.99973	no
XLOC_000557	XLOC_000557	Fam78b	1:167001416-167091302	q1	q2	OK	9.43864	9.04823	-0.0609431	-0.118023	0.86795	0.99973	no
XLOC_000558	XLOC_000558	Tmco1	1:167308669-167333978	q1	q2	OK	7.03031	7.67823	0.127186	0.221408	0.75275	0.99973	no
XLOC_000559	XLOC_000559	Aldh9a1	1:167349990-167368530	q1	q2	OK	11.5852	15.6079	0.429993	0.827805	0.23695	0.99973	no
XLOC_000560	XLOC_000560	Rxrg	1:167598361-167639623	q1	q2	OK	16.5995	9.56178	-0.795788	-1.42239	0.04355	0.908345	no
XLOC_000561	XLOC_000561	Lmx1a	1:167689557-167848733	q1	q2	NOTEST	0.149108	0.453305	1.60412	0	1	1	no
XLOC_000562	XLOC_000562	Rgs5	1:169655500-169694242	q1	q2	OK	14.0372	12.616	-0.154003	-0.19911	0.7791	0.99973	no
XLOC_000563	XLOC_000563	1700084C01Rik	1:169928938-169934653	q1	q2	OK	9.61768	17.309	0.84776	1.4594	0.03875	0.873409	no
XLOC_000564	XLOC_000564	3110045C21Rik	1:169969408-170088944	q1	q2	OK	0.707656	0.541993	-0.384774	-0.129557	0.82755	0.99973	no
XLOC_000565	XLOC_000565	Sh2d1b2	1:170232870-170251587	q1	q2	NOTEST	0	0	0	0	1	1	no
XLOC_000566	XLOC_000566	Sh2d1b1	1:170277323-170285662	q1	q2	NOTEST	0	0.0223559	inf	0	1	1	no
XLOC_000567	XLOC_000567	1700015E13Rik	1:170308860-170312125	q1	q2	NOTEST	0.27831	0.343031	0.301648	0	1	1	no
XLOC_000568	XLOC_000568	Olfml2b	1:170644531-170682789	q1	q2	OK	2.51649	1.89747	-0.407333	-0.584097	0.40915	0.99973	no
XLOC_000569	XLOC_000569	Fcgr4	1:171018925-171029761	q1	q2	NOTEST	0.147013	0.150998	0.0385817	0	1	1	no
XLOC_000570	XLOC_000570	1700009P17Rik	1:171121660-171126967	q1	q2	OK	1.19727	3.0841	1.3651	1.5519	0.03855	0.873409	no
XLOC_000571	XLOC_000571	Mpz	1:171150712-171161123	q1	q2	NOTEST	0.112689	0.420784	1.90073	0	1	1	no
XLOC_000572	XLOC_000572	Nr1i3	1:171213969-171222514	q1	q2	NOTEST	0.121393	0.136645	0.170757	0	1	1	no
XLOC_000573	XLOC_000573	Apoa2	1:171225053-171226379	q1	q2	OK	0.890785	3.24061	1.86312	1.59674	0.03195	0.818476	no
XLOC_000574	XLOC_000574	Adamts4	1:171250421-171259922	q1	q2	OK	10.6114	10.9582	0.0463916	0.0864503	0.90095	0.99973	no
XLOC_000575	XLOC_000575	B4galt3	1:171270327-171276895	q1	q2	OK	21.9563	20.5558	-0.0950875	-0.185324	0.78925	0.99973	no
XLOC_000576	XLOC_000576	LOC100862110	1:171288563-171294982	q1	q2	NOTEST	0.467939	1.29136e-09	-28.4329	0	1	1	no
XLOC_000577	XLOC_000577	Dedd	1:171329144-171345645	q1	q2	OK	14.089	14.4538	0.0368853	0.0550905	0.9346	0.99973	no
XLOC_000578	XLOC_000578	Pfdn2	1:171345698-171358170	q1	q2	OK	143.208	155.69	0.120571	0.23518	0.7438	0.99973	no
XLOC_000579	XLOC_000579	Pvrl4	1:171370172-171388287	q1	q2	OK	1.39222	2.79015	1.00295	1.47331	0.03865	0.873409	no
XLOC_000580	XLOC_000580	Arhgap30	1:171388959-171410240	q1	q2	OK	0.987077	0.758114	-0.380747	-0.51983	0.4542	0.99973	no
XLOC_000581	XLOC_000581	Usf1	1:171411680-171418743	q1	q2	OK	30.4864	31.5547	0.0496903	0.0980902	0.8952	0.99973	no
XLOC_000582	XLOC_000582	Tstd1	1:171419032-171420352	q1	q2	OK	0.440774	1.30899	1.57035	1.16326	0.1478	0.99973	no
XLOC_000583	XLOC_000583	F11r	1:171437560-171464593	q1	q2	OK	4.16565	4.51031	0.114687	0.185409	0.79215	0.99973	no
XLOC_000584	XLOC_000584	Alyref2	1:171503477-171504750	q1	q2	OK	3.2841	4.49401	0.452508	0.615984	0.36755	0.99973	no
XLOC_000585	XLOC_000585	Cd244	1:171559192-171585316	q1	q2	NOTEST	0.00557384	0.00774242	0.474114	0	1	1	no
XLOC_000586	XLOC_000586	Cd48	1:171682054-171705257	q1	q2	NOTEST	0.542399	0.28911	-0.907738	0	1	1	no
XLOC_000587	XLOC_000587	Gm15431	1:171711087-171711282	q1	q2	NOTEST	0	0.988046	inf	0	1	1	no
XLOC_000588	XLOC_000588	Slamf1	1:171767131-171801184	q1	q2	NOTEST	0.0493073	0.044295	-0.154657	0	1	1	no
XLOC_000589	XLOC_000589	Cd84	1:171839696-171890718	q1	q2	OK	1.06734	0.915303	-0.221698	-0.291341	0.67145	0.99973	no
XLOC_000590	XLOC_000590	Gm10521	1:171895663-171898237	q1	q2	NOTEST	0.133368	0.12188	-0.129952	0	1	1	no
XLOC_000591	XLOC_000591	Slamf6	1:171917461-171943868	q1	q2	NOTEST	0.0406129	0.0245679	-0.725164	0	1	1	no
XLOC_000592	XLOC_000592	Copa	1:172066012-172137472	q1	q2	OK	48.6568	46.4812	-0.0659957	-0.0917393	0.89975	0.99973	no
XLOC_000593	XLOC_000593	Pex19	1:172066012-172137472	q1	q2	OK	29.823	29.9651	0.0068571	0.00613544	0.9942	0.99973	no
XLOC_000594	XLOC_000594	Dcaf8	1:172148014-172196393	q1	q2	OK	45.3885	46.5398	0.0361371	0.0754761	0.91275	0.99973	no
XLOC_000595	XLOC_000595	Igsf8	1:172312406-172319837	q1	q2	OK	95.7166	83.1822	-0.202494	-0.421814	0.5358	0.99973	no
XLOC_000596	XLOC_000596	Kcnj10	1:172341209-172374085	q1	q2	OK	52.2749	70.6656	0.43489	0.880664	0.21365	0.99973	no
XLOC_000597	XLOC_000597	Pigm	1:172376530-172384099	q1	q2	OK	2.73235	3.13315	0.197474	0.358709	0.6046	0.99973	no
XLOC_000598	XLOC_000598	Slamf9	1:172472702-172507378	q1	q2	OK	0.574126	0.481481	-0.253889	-0.0793866	0.8811	0.99973	no
XLOC_000599	XLOC_000599	Igsf9	1:172472702-172507378	q1	q2	OK	1.38606	1.1736	-0.240049	-0.225969	0.75505	0.99973	no
XLOC_000600	XLOC_000600	Tagln2	1:172472702-172507378	q1	q2	OK	8.32896	8.23683	-0.0160467	-0.0211314	0.97605	0.99973	no
XLOC_000601	XLOC_000601	Ccdc19	1:172521129-172550806	q1	q2	OK	1.57148	1.67167	0.0891664	0.111546	0.8732	0.99973	no
XLOC_000602	XLOC_000602	Vsig8	1:172555937-172563717	q1	q2	NOTEST	0.281895	0.0631461	-2.15839	0	1	1	no
XLOC_000603	XLOC_000603	Crp	1:172698055-172699966	q1	q2	NOTEST	0	0.0506098	inf	0	1	1	no
XLOC_000604	XLOC_000604	Olfr16	1:172956767-172957817	q1	q2	NOTEST	0	0	0	0	1	1	no
XLOC_000605	XLOC_000605	Olfr218	1:173203357-173204299	q1	q2	NOTEST	0	0	0	0	1	1	no
XLOC_000606	XLOC_000606	Olfr1404	1:173215606-173216640	q1	q2	NOTEST	0	0	0	0	1	1	no
XLOC_000607	XLOC_000607	Olfr418-ps1	1:173270146-173271137	q1	q2	NOTEST	0	0	0	0	1	1	no
XLOC_000608	XLOC_000608	Aim2	1:173420603-173466040	q1	q2	OK	1.10082	1.31842	0.260222	0.340551	0.6191	0.99973	no
XLOC_000609	XLOC_000609	Pyhin1	1:173630858-173647928	q1	q2	NOTEST	0.0492347	0.0710362	0.52888	0	1	1	no
XLOC_000610	XLOC_000610	Pydc3	1:173673679-173698392	q1	q2	NOTEST	0.0213493	0.0704445	1.7223	0	1	1	no
XLOC_000611	XLOC_000611	Olfr433	1:174041932-174042936	q1	q2	NOTEST	0	0	0	0	1	1	no
XLOC_000612	XLOC_000612	Olfr432	1:174050374-174051313	q1	q2	NOTEST	0	0	0	0	1	1	no
XLOC_000613	XLOC_000613	Olfr430	1:174069299-174070253	q1	q2	NOTEST	0	0	0	0	1	1	no
XLOC_000614	XLOC_000614	Olfr429	1:174089037-174089980	q1	q2	NOTEST	0	0	0	0	1	1	no
XLOC_000615	XLOC_000615	Olfr427	1:174099459-174100407	q1	q2	NOTEST	0	0	0	0	1	1	no
XLOC_000616	XLOC_000616	Olfr424	1:174136745-174137693	q1	q2	NOTEST	0	0	0	0	1	1	no
XLOC_000617	XLOC_000617	Olfr421-ps1	1:174151480-174152530	q1	q2	NOTEST	0	0	0	0	1	1	no
XLOC_000618	XLOC_000618	Olfr420	1:174158721-174159767	q1	q2	NOTEST	0	0	0	0	1	1	no
XLOC_000619	XLOC_000619	Spna1	1:174172775-174248449	q1	q2	NOTEST	0.00483314	0.0113305	1.22918	0	1	1	no
XLOC_000620	XLOC_000620	1810030J14Rik	1:174330517-174332877	q1	q2	NOTEST	0	0	0	0	1	1	no
XLOC_000621	XLOC_000621	Olfr417	1:174368918-174369848	q1	q2	NOTEST	0	0	0	0	1	1	no
XLOC_000622	XLOC_000622	Olfr248	1:174391045-174392055	q1	q2	NOTEST	0	0	0	0	1	1	no
XLOC_000623	XLOC_000623	Olfr414	1:174430429-174431384	q1	q2	NOTEST	0	0	0	0	1	1	no
XLOC_000624	XLOC_000624	Olfr220	1:174448624-174449602	q1	q2	NOTEST	0.025521	0	#NAME?	0	1	1	no
XLOC_000625	XLOC_000625	Fmn2	1:174501824-174822729	q1	q2	OK	15.2916	13.299	-0.201414	-0.403707	0.56315	0.99973	no
XLOC_000626	XLOC_000626	Kmo	1:175632192-175660853	q1	q2	NOTEST	0.0690525	0.133402	0.95001	0	1	1	no
XLOC_000627	XLOC_000627	Wdr64	1:175698592-175815734	q1	q2	NOTEST	0	0	0	0	1	1	no
XLOC_000628	XLOC_000628	Exo1	1:175880777-175911396	q1	q2	NOTEST	0.0985497	0.0908547	-0.11729	0	1	1	no
XLOC_000629	XLOC_000629	Sdccag8	1:176814811-177020432	q1	q2	OK	10.0569	9.32271	-0.109366	-0.196914	0.7794	0.99973	no
XLOC_000630	XLOC_000630	Zfp238	1:177444660-177450764	q1	q2	OK	82.5273	99.0567	0.263384	0.544571	0.44145	0.99973	no
XLOC_000631	XLOC_000631	1700016C15Rik	1:177729813-177753305	q1	q2	NOTEST	0	0.0691415	inf	0	1	1	no
XLOC_000632	XLOC_000632	Gm7068	1:177808474-177962233	q1	q2	NOTEST	0.129898	0.187516	0.52963	0	1	1	no
XLOC_000633	XLOC_000633	Gm16432	1:177991434-178048291	q1	q2	NOTEST	0.276257	0.171925	-0.684236	0	1	1	no
XLOC_000634	XLOC_000634	Pppde1	1:178187416-178252598	q1	q2	OK	8.06147	8.59245	0.0920262	0.175052	0.80695	0.99973	no
XLOC_000635	XLOC_000635	Gm9982	1:178256102-178257301	q1	q2	OK	0.697583	0.776339	0.154323	0.15643	0.82865	0.99973	no
XLOC_000636	XLOC_000636	Gm8029	1:178299395-178300270	q1	q2	NOTEST	0.181976	0.250376	0.460348	0	1	1	no
XLOC_000637	XLOC_000637	Fam36a	1:178319152-178322693	q1	q2	OK	49.9091	69.6369	0.48055	0.807473	0.2442	0.99973	no
XLOC_000638	XLOC_000638	Efcab2	1:178405880-178483250	q1	q2	OK	4.77674	4.77134	-0.00163043	-0.00265185	0.99695	0.99973	no
XLOC_000639	XLOC_000639	Kif26b	1:178529124-178932857	q1	q2	OK	1.66931	2.9252	0.809289	1.32446	0.06505	0.99973	no
XLOC_000640	XLOC_000640	Cnst	1:179546528-179627473	q1	q2	OK	15.7369	16.5252	0.0705199	0.143646	0.83545	0.99973	no
XLOC_000641	XLOC_000641	Sccpdh	1:179668230-179687184	q1	q2	OK	46.5786	54.156	0.217454	0.442866	0.5336	0.99973	no
XLOC_000642	XLOC_000642	Gm19846	1:179869399-179923641	q1	q2	NOTEST	0	0	0	0	1	1	no
XLOC_000643	XLOC_000643	Cdc42bpa	1:179961088-180196020	q1	q2	OK	39.409	39.1674	-0.00887282	-0.0169243	0.98035	0.99973	no
XLOC_000644	XLOC_000644	Itpkb	1:180326968-180423659	q1	q2	OK	7.10854	11.1683	0.651781	1.18774	0.093	0.99973	no
XLOC_000645	XLOC_000645	Parp1	1:180568974-180601254	q1	q2	OK	25.3397	21.6527	-0.226851	-0.46289	0.51345	0.99973	no
XLOC_000646	XLOC_000646	Lin9	1:180641333-180690687	q1	q2	OK	1.36432	1.98778	0.542979	0.766011	0.2688	0.99973	no
XLOC_000647	XLOC_000647	Acbd3	1:180726042-180754204	q1	q2	OK	14.1095	13.4086	-0.0735037	-0.145096	0.8333	0.99973	no
XLOC_000648	XLOC_000648	Gm17275	1:180802565-180828375	q1	q2	NOTEST	0	0	0	0	1	1	no
XLOC_000649	XLOC_000649	BC031781	1:180851150-180868113	q1	q2	OK	9.55923	9.3956	-0.0249082	-0.0468563	0.9483	0.99973	no
XLOC_000650	XLOC_000650	Lefty2	1:180893118-180899103	q1	q2	NOTEST	0.192589	0.20861	0.115283	0	1	1	no
XLOC_000651	XLOC_000651	Pycr2	1:180903755-180908088	q1	q2	OK	16.9858	20.2565	0.254049	0.460671	0.5133	0.99973	no
XLOC_000652	XLOC_000652	Lefty1	1:180935038-180938401	q1	q2	NOTEST	0.499862	0.429464	-0.218991	0	1	1	no
XLOC_000653	XLOC_000653	Tmem63a	1:180942517-180975104	q1	q2	OK	14.9164	18.1923	0.286433	0.564609	0.4196	0.99973	no
XLOC_000654	XLOC_000654	9130409I23Rik	1:181051236-181060667	q1	q2	NOTEST	0.0233674	0.0385517	0.722295	0	1	1	no
XLOC_000655	XLOC_000655	Cnih4	1:181150930-181168994	q1	q2	OK	12.1699	12.9182	0.0860857	0.165857	0.81115	0.99973	no
XLOC_000656	XLOC_000656	A430110L20Rik	1:181225985-181228490	q1	q2	OK	0.736207	1.01469	0.462852	0.567426	0.40945	0.99973	no
XLOC_000657	XLOC_000657	Cnih3	1:181352627-181460641	q1	q2	OK	35.5043	19.6935	-0.850272	-1.69263	0.01695	0.59352	no
XLOC_000658	XLOC_000658	Dnahc14	1:181581721-181814909	q1	q2	NOTEST	0.0854811	0.065884	-0.375677	0	1	1	no
XLOC_000659	XLOC_000659	Srp9	1:182124736-182132415	q1	q2	OK	54.8889	55.2813	0.010278	0.0202844	0.9773	0.99973	no
XLOC_000660	XLOC_000660	1700047M11Rik	1:182300833-182303289	q1	q2	OK	9.03387	14.1106	0.643367	0.942706	0.17625	0.99973	no
XLOC_000661	XLOC_000661	Trp53bp2	1:182409166-182462436	q1	q2	OK	8.30321	9.41705	0.181606	0.349696	0.61375	0.99973	no
XLOC_000662	XLOC_000662	Capn8	1:182565006-182632352	q1	q2	NOTEST	0.01794	0	#NAME?	0	1	1	no
XLOC_000663	XLOC_000663	Susd4	1:182764905-182895654	q1	q2	OK	49.7545	37.1412	-0.421805	-0.846645	0.22965	0.99973	no
XLOC_000664	XLOC_000664	Tlr5	1:182954787-182976044	q1	q2	NOTEST	0.237827	0.210152	-0.178475	0	1	1	no
XLOC_000665	XLOC_000665	Aida	1:183297059-183324501	q1	q2	OK	16.5796	17.7422	0.0977763	0.193221	0.7883	0.99973	no
XLOC_000666	XLOC_000666	Taf1a	1:183388884-183410201	q1	q2	OK	5.72186	6.47333	0.178024	0.301155	0.66465	0.99973	no
XLOC_000667	XLOC_000667	Hhipl2	1:183418502-183437053	q1	q2	NOTEST	0.335135	0.17249	-0.958232	0	1	1	no
XLOC_000668	XLOC_000668	Dusp10	1:184034460-184075636	q1	q2	OK	3.20825	5.86903	0.871336	1.3828	0.0569	0.99973	no
XLOC_000669	XLOC_000669	4930488B22Rik	1:184712496-184718989	q1	q2	NOTEST	0	0	0	0	1	1	no
XLOC_000670	XLOC_000670	Rab3gap2	1:185204167-185329401	q1	q2	OK	18.4299	15.7465	-0.227017	-0.381834	0.5871	0.99973	no
XLOC_000671	XLOC_000671	Snora36b	1:185204167-185329401	q1	q2	NOTEST	0	0	0	0	1	1	no
XLOC_000672	XLOC_000672	Mir194-1	1:185204167-185329401	q1	q2	NOTEST	0	0	0	0	1	1	no
XLOC_000673	XLOC_000673	Mir215	1:185204167-185329401	q1	q2	NOTEST	0	0	0	0	1	1	no
XLOC_000674	XLOC_000674	Bpnt1	1:185332158-185357769	q1	q2	OK	27.8199	28.8787	0.0538895	0.107121	0.87875	0.99973	no
XLOC_000675	XLOC_000675	Eprs	1:185363094-185428355	q1	q2	OK	23.9986	25.206	0.0708168	0.145543	0.83825	0.99973	no
XLOC_000676	XLOC_000676	Slc30a10	1:185447115-185468762	q1	q2	OK	4.89071	5.24465	0.100802	0.181762	0.7945	0.99973	no
XLOC_000677	XLOC_000677	5033404E19Rik	1:185497305-185498014	q1	q2	NOTEST	0.427975	0.237275	-0.850967	0	1	1	no
XLOC_000678	XLOC_000678	D1Pas1	1:186967415-186970627	q1	q2	NOTEST	0.0170706	0	#NAME?	0	1	1	no
XLOC_000679	XLOC_000679	1700007P06Rik	1:187048406-187215446	q1	q2	NOTEST	0.445161	0.177148	-1.32937	0	1	1	no
XLOC_000680	XLOC_000680	Gpatch2	1:187215510-187351445	q1	q2	OK	4.99977	4.90396	-0.0279128	-0.0488916	0.9402	0.99973	no
XLOC_000681	XLOC_000681	LOC100862400	1:187215510-187351445	q1	q2	OK	1.07677	1.34292	0.318653	0.129524	0.8015	0.99973	no
XLOC_000682	XLOC_000682	Esrrg	1:187609005-188214884	q1	q2	OK	6.6415	8.81849	0.409023	0.780344	0.26575	0.99973	no
XLOC_000683	XLOC_000683	Ush2a	1:188262837-188965041	q1	q2	NOTEST	0.0191872	0.00351035	-2.45046	0	1	1	no
XLOC_000684	XLOC_000684	Gm2149	1:189207929-189344897	q1	q2	OK	2.5834	2.45237	-0.0750944	-0.0203817	0.95815	0.99973	no
XLOC_000685	XLOC_000685	Ptpn14	1:189728267-189876695	q1	q2	OK	1.98749	1.71166	-0.215552	-0.355807	0.6028	0.99973	no
XLOC_000686	XLOC_000686	Gm17566	1:190121774-190217279	q1	q2	OK	1.91356	2.70155	0.497531	0.165756	0.81085	0.99973	no
XLOC_000687	XLOC_000687	Angel2	1:190925107-190946491	q1	q2	OK	17.2353	18.3047	0.0868467	0.167277	0.8115	0.99973	no
XLOC_000688	XLOC_000688	A230020J21Rik	1:191005831-191029781	q1	q2	OK	1.4905	1.62642	0.125911	0.0700654	0.91785	0.99973	no
XLOC_000689	XLOC_000689	1700022P22Rik	1:191036821-191042941	q1	q2	NOTEST	0	0.409813	inf	0	1	1	no
XLOC_000690	XLOC_000690	Nsl1	1:191063020-191084558	q1	q2	OK	0.819323	0.830921	0.020279	0.0253087	0.971	0.99973	no
XLOC_000691	XLOC_000691	Batf3	1:191098413-191108943	q1	q2	OK	1.20022	0.802033	-0.581565	-0.540299	0.4566	0.99973	no
XLOC_000692	XLOC_000692	D730003I15Rik	1:191224453-191225687	q1	q2	OK	5.43248	6.8799	0.340775	0.426429	0.54685	0.99973	no
XLOC_000693	XLOC_000693	LOC100861628	1:191306788-191318118	q1	q2	OK	2.65415	4.19477	0.660343	0.163776	0.78625	0.99973	no
XLOC_000694	XLOC_000694	Tmem206	1:191325964-191397041	q1	q2	OK	3.05408	3.61681	0.243981	0.16695	0.81925	0.99973	no
XLOC_000695	XLOC_000695	Ints7	1:191575733-191621691	q1	q2	OK	12.13	10.7609	-0.172781	-0.330519	0.63275	0.99973	no
XLOC_000696	XLOC_000696	Lpgat1	1:191718023-191784255	q1	q2	OK	54.2302	43.3267	-0.323841	-0.671155	0.3406	0.99973	no
XLOC_000697	XLOC_000697	Nek2	1:191821472-191833049	q1	q2	OK	0.537233	1.15499	1.10426	1.38588	0.05635	0.99973	no
XLOC_000698	XLOC_000698	Slc30a1	1:191894071-191913247	q1	q2	OK	9.75693	8.64313	-0.174873	-0.334366	0.63695	0.99973	no
XLOC_000699	XLOC_000699	Rd3	1:191977372-191988282	q1	q2	NOTEST	0.173191	0.337561	0.962786	0	1	1	no
XLOC_000700	XLOC_000700	Gm10516	1:192100458-192151025	q1	q2	OK	2.72338	2.98178	0.130776	0.137334	0.841	0.99973	no
XLOC_000701	XLOC_000701	Kcnh1	1:192190871-192510158	q1	q2	OK	16.8403	11.1396	-0.596214	-1.16867	0.09275	0.99973	no
XLOC_000702	XLOC_000702	1700065J18Rik	1:192841704-192842739	q1	q2	OK	0.0977228	0.831598	3.08912	1.03213	0.2431	0.99973	no
XLOC_000703	XLOC_000703	Gm15867	1:192844487-192856487	q1	q2	OK	1.11313	0.822469	-0.436586	-0.110344	0.85205	0.99973	no
XLOC_000704	XLOC_000704	Irf6	1:193153111-193172036	q1	q2	NOTEST	0.310438	0.246549	-0.332434	0	1	1	no
XLOC_000705	XLOC_000705	A130010J15Rik	1:193173468-193201546	q1	q2	OK	1.50896	1.60456	0.0886253	0.119732	0.86535	0.99973	no
XLOC_000706	XLOC_000706	Gm19753	1:193272159-193273216	q1	q2	OK	4.5203	6.30363	0.479765	0.61576	0.37325	0.99973	no
XLOC_000707	XLOC_000707	Lamb3	1:193301993-193343878	q1	q2	NOTEST	0.484308	0.522613	0.109819	0	1	1	no
XLOC_000708	XLOC_000708	Plxna2	1:194619828-194816869	q1	q2	OK	17.1789	13.5564	-0.341662	-0.679603	0.31735	0.99973	no
XLOC_000709	XLOC_000709	Mir3962	1:194822000-194822064	q1	q2	NOTEST	0	0	0	0	1	1	no
XLOC_000710	XLOC_000710	Cd34	1:194938820-194976959	q1	q2	OK	27.0081	15.8789	-0.766278	-1.43501	0.03965	0.88719	no
XLOC_000711	XLOC_000711	A330023F24Rik,Mir29b-2,Mir29c	1:195017398-195037908	q1	q2	OK	18.4377	39.9033	1.11385	0.117197	0.25055	0.99973	no
XLOC_000712	XLOC_000712	Xkr4	1:3214481-3671498	q1	q2	OK	7.08154	4.21475	-0.748618	-1.04357	0.1905	0.99973	no
XLOC_000713	XLOC_000713	Gm19938	1:3214481-3671498	q1	q2	OK	0.437014	0.678974	0.635675	0.149961	0.7509	0.99973	no
XLOC_000714	XLOC_000714	Rp1	1:4290845-4409241	q1	q2	NOTEST	0.00542647	0.036326	2.74292	0	1	1	no
XLOC_000715	XLOC_000715	Sox17	1:4490927-4496413	q1	q2	OK	1.69069	1.51878	-0.154696	-0.220254	0.75105	0.99973	no
XLOC_000716	XLOC_000716	Mrpl15	1:4773197-4785726	q1	q2	OK	7.09843	7.78784	0.133724	0.229813	0.7383	0.99973	no
XLOC_000717	XLOC_000717	Gm19860	1:4807892-4849294	q1	q2	NOTEST	0.0932879	0.0494569	-0.915516	0	1	1	no
XLOC_000718	XLOC_000718	Rgs20	1:4909575-5070285	q1	q2	OK	24.3998	15.5239	-0.652377	-1.21593	0.08815	0.99973	no
XLOC_000719	XLOC_000719	Npbwr1	1:5913706-5917398	q1	q2	NOTEST	0.459164	0.382647	-0.262998	0	1	1	no
XLOC_000720	XLOC_000720	Sntg1	1:8362660-9299730	q1	q2	OK	5.39746	3.535	-0.610568	-1.03569	0.12805	0.99973	no
XLOC_000721	XLOC_000721	2610203C22Rik	1:9548045-9631092	q1	q2	NOTEST	0.401268	0.141681	-1.50192	0	1	1	no
XLOC_000722	XLOC_000722	Mybl1	1:9668830-9700209	q1	q2	OK	0.956555	1.31047	0.454166	0.6228	0.37655	0.99973	no
XLOC_000723	XLOC_000723	Vcpip1	1:9723191-9771256	q1	q2	OK	14.0242	10.8345	-0.372278	-0.682138	0.3225	0.99973	no
XLOC_000724	XLOC_000724	Gm6195	1:9798129-9902570	q1	q2	NOTEST	0	0	0	0	1	1	no
XLOC_000725	XLOC_000725	Snhg6	1:9942024-9944118	q1	q2	OK	35.246	37.2128	0.0783394	0.118381	0.86525	0.99973	no
XLOC_000726	XLOC_000726	Snord87	1:9942024-9944118	q1	q2	NOTEST	0	0	0	0	1	1	no
XLOC_000727	XLOC_000727	Gm10567	1:9960163-9962809	q1	q2	NOTEST	0.121331	0.111255	-0.125077	0	1	1	no
XLOC_000728	XLOC_000728	Tcf24	1:9963407-9967485	q1	q2	NOTEST	0	0.0918512	inf	0	1	1	no
XLOC_000729	XLOC_000729	Ppp1r42	1:9968623-10009130	q1	q2	OK	0.661709	0.487516	-0.440746	-0.408113	0.5638	0.99973	no
XLOC_000730	XLOC_000730	Cops5	1:10024829-10037898	q1	q2	OK	61.4411	57.7568	-0.089213	-0.180514	0.79005	0.99973	no
XLOC_000731	XLOC_000731	Arfgef1	1:10137506-10232670	q1	q2	OK	20.6167	18.9999	-0.117821	-0.237376	0.7354	0.99973	no
XLOC_000732	XLOC_000732	Cpa6	1:10324726-10719943	q1	q2	OK	0.748336	0.292756	-1.35399	-1.34899	0.0703	0.99973	no
XLOC_000733	XLOC_000733	Slco5a1	1:12866548-12991135	q1	q2	OK	1.10373	0.567114	-0.96068	-1.44664	0.04245	0.9013	no
XLOC_000734	XLOC_000734	Prdm14	1:13113427-13127163	q1	q2	NOTEST	0.0131998	0	#NAME?	0	1	1	no
XLOC_000735	XLOC_000735	Ncoa2	1:13139158-13374083	q1	q2	OK	16.3371	14.0859	-0.213901	-0.423336	0.551	0.99973	no
XLOC_000736	XLOC_000736	Tram1	1:13564701-13589864	q1	q2	OK	10.7004	12.4859	0.222636	0.422261	0.55245	0.99973	no
XLOC_000737	XLOC_000737	Lactb2	1:13625897-13660509	q1	q2	OK	5.43913	5.88476	0.113607	0.182137	0.78925	0.99973	no
XLOC_000738	XLOC_000738	Gm5523	1:13785684-13786929	q1	q2	NOTEST	0.155457	0.250677	0.689314	0	1	1	no
XLOC_000739	XLOC_000739	Eya1	1:14168957-14310199	q1	q2	OK	2.27626	2.02515	-0.168637	-0.266273	0.7018	0.99973	no
XLOC_000740	XLOC_000740	Msc	1:14753345-14755966	q1	q2	OK	1.13491	0.760857	-0.576887	-0.667972	0.3392	0.99973	no
XLOC_000741	XLOC_000741	Trpa1	1:14872647-14918862	q1	q2	NOTEST	0.0565812	0.111878	0.983535	0	1	1	no
XLOC_000742	XLOC_000742	Gm106	1:15853861-15892722	q1	q2	OK	0.675771	0.382546	-0.820903	-0.922929	0.2029	0.99973	no
XLOC_000743	XLOC_000743	4930444P10Rik	1:16065978-16093041	q1	q2	OK	0.452662	0.634095	0.486264	0.373655	0.59615	0.99973	no
XLOC_000744	XLOC_000744	Rpl7	1:16101294-16104433	q1	q2	OK	256.4	299.797	0.225589	0.456884	0.5144	0.99973	no
XLOC_000745	XLOC_000745	Stau2	1:16228809-16519302	q1	q2	OK	36.2821	26.5081	-0.452827	-0.90501	0.1959	0.99973	no
XLOC_000746	XLOC_000746	Ube2w	1:16569405-16619286	q1	q2	OK	26.0473	20.8013	-0.324463	-0.640685	0.3664	0.99973	no
XLOC_000747	XLOC_000747	Tceb1	1:16642764-16656865	q1	q2	OK	67.1661	65.1296	-0.0444206	-0.0878519	0.9028	0.99973	no
XLOC_000748	XLOC_000748	Jph1	1:16994937-17097889	q1	q2	OK	4.38412	4.96552	0.179657	0.324066	0.6342	0.99973	no
XLOC_000749	XLOC_000749	Crisp4	1:18115190-18137051	q1	q2	NOTEST	0	0	0	0	1	1	no
XLOC_000750	XLOC_000750	Defb44-ps	1:18210052-18223564	q1	q2	NOTEST	0	0	0	0	1	1	no
XLOC_000751	XLOC_000751	Defb18	1:18236472-18237443	q1	q2	NOTEST	0	0	0	0	1	1	no
XLOC_000752	XLOC_000752	Defb41,Gm15386	1:18250977-18265138	q1	q2	NOTEST	0	0	0	0	1	1	no
XLOC_000753	XLOC_000753	Pkhd1	1:20057778-20618057	q1	q2	NOTEST	0.0118272	0.00432761	-1.45046	0	1	1	no
XLOC_000754	XLOC_000754	Il17f	1:20777145-20784270	q1	q2	NOTEST	0.0405913	0	#NAME?	0	1	1	no
XLOC_000755	XLOC_000755	Mcm3	1:20803013-20820213	q1	q2	OK	1.15353	1.52854	0.406099	0.554544	0.4247	0.99973	no
XLOC_000756	XLOC_000756	6720483E21Rik	1:20888649-20890473	q1	q2	OK	0.185399	0.741922	2.00064	1.54523	0.0574	0.99973	no
XLOC_000757	XLOC_000757	Tram2	1:21001377-21079225	q1	q2	NOTEST	0.438783	0.505935	0.205446	0	1	1	no
XLOC_000758	XLOC_000758	Gm4956	1:21285245-21298312	q1	q2	NOTEST	0	0	0	0	1	1	no
XLOC_000759	XLOC_000759	Kcnq5	1:21398402-21961942	q1	q2	OK	16.1745	8.42332	-0.941259	-1.82443	0.01055	0.476984	no
XLOC_000760	XLOC_000760	Rims1	1:22288421-22432843	q1	q2	OK	41.8664	35.8845	-0.222435	-0.426249	0.54815	0.99973	no
XLOC_000761	XLOC_000761	Rims1	1:22468190-22805724	q1	q2	OK	30.4199	25.7988	-0.237709	-0.428214	0.53515	0.99973	no
XLOC_000762	XLOC_000762	4933415F23Rik	1:23100472-23102253	q1	q2	NOTEST	0	0.0174314	inf	0	1	1	no
XLOC_000763	XLOC_000763	Ogfrl1	1:23366423-23383175	q1	q2	OK	32.4741	30.3488	-0.0976498	-0.202535	0.76125	0.99973	no
XLOC_000764	XLOC_000764	Gm19673	1:23391748-23397772	q1	q2	NOTEST	0.0150098	0.0286768	0.933984	0	1	1	no
XLOC_000765	XLOC_000765	Smap1	1:23761925-23922289	q1	q2	OK	52.9275	46.7616	-0.178694	-0.344991	0.62495	0.99973	no
XLOC_000766	XLOC_000766	1110058L19Rik	1:23995938-24005640	q1	q2	OK	23.713	27.7171	0.225094	0.369547	0.58985	0.99973	no
XLOC_000767	XLOC_000767	Fam135a	1:24010757-24100341	q1	q2	OK	5.78062	7.97978	0.465125	0.90379	0.2092	0.99973	no
XLOC_000768	XLOC_000768	Col19a1	1:24257682-24587437	q1	q2	OK	3.30937	2.71533	-0.285428	-0.534672	0.45565	0.99973	no
XLOC_000769	XLOC_000769	Bai3	1:25067475-25829707	q1	q2	OK	20.3863	18.4853	-0.141224	-0.282861	0.6821	0.99973	no
XLOC_000770	XLOC_000770	Gm20172	1:25067475-25829707	q1	q2	NOTEST	0.0761534	0.0841821	0.144605	0	1	1	no
XLOC_000771	XLOC_000771	4931408C20Rik	1:26681800-26687460	q1	q2	NOTEST	0	0	0	0	1	1	no
XLOC_000772	XLOC_000772	Gm7846	1:28580301-28580768	q1	q2	NOTEST	0	0	0	0	1	1	no
XLOC_000773	XLOC_000773	Gm597	1:28776121-28780252	q1	q2	NOTEST	0	0	0	0	1	1	no
XLOC_000774	XLOC_000774	Gm9898	1:30718553-30719955	q1	q2	NOTEST	0.065855	0	#NAME?	0	1	1	no
XLOC_000775	XLOC_000775	Phf3	1:30802341-30863256	q1	q2	OK	14.4174	13.48	-0.09699	-0.198823	0.7752	0.99973	no
XLOC_000776	XLOC_000776	Ptp4a1	1:30940302-30949755	q1	q2	OK	22.3185	20.7739	-0.103467	-0.211437	0.76675	0.99973	no
XLOC_000777	XLOC_000777	4931428L18Rik	1:31141077-31222656	q1	q2	NOTEST	0	0	0	0	1	1	no
XLOC_000778	XLOC_000778	Gm9839	1:32172805-32657738	q1	q2	NOTEST	0.393312	0.470843	0.25957	0	1	1	no
XLOC_000779	XLOC_000779	Gm5415	1:32172805-32657738	q1	q2	OK	0.404291	0.92031	1.18672	0.708725	0.47685	0.99973	no
XLOC_000780	XLOC_000780	Prim2	1:33453810-33669758	q1	q2	OK	4.2291	3.68132	-0.200125	-0.302494	0.6616	0.99973	no
XLOC_000781	XLOC_000781	Bag2	1:33745483-33757750	q1	q2	OK	5.70353	7.08293	0.312492	0.504865	0.47295	0.99973	no
XLOC_000782	XLOC_000782	Zfp451	1:33761752-33814427	q1	q2	OK	5.48422	5.84276	0.0913628	0.162899	0.8147	0.99973	no
XLOC_000783	XLOC_000783	Gm15455	1:33835898-33838914	q1	q2	NOTEST	0.0112162	0.0134562	0.262695	0	1	1	no
XLOC_000784	XLOC_000784	Bend6	1:33852051-33907621	q1	q2	OK	71.3985	96.5743	0.435746	0.88476	0.2056	0.99973	no
XLOC_000785	XLOC_000785	Mir5103	1:34433120-34433199	q1	q2	NOTEST	15.2331	0	#NAME?	0	1	1	no
XLOC_000786	XLOC_000786	Ccdc115	1:34436669-34439672	q1	q2	OK	11.1321	13.2329	0.249397	0.440801	0.5322	0.99973	no
XLOC_000787	XLOC_000787	Prss40	1:34552330-34560943	q1	q2	NOTEST	0.0180259	0	#NAME?	0	1	1	no
XLOC_000788	XLOC_000788	AA619741	1:34633534-34636210	q1	q2	NOTEST	0	0	0	0	1	1	no
XLOC_000789	XLOC_000789	Fam168b	1:34813217-34843050	q1	q2	OK	83.8184	76.3249	-0.135113	-0.277092	0.68505	0.99973	no
XLOC_000790	XLOC_000790	Uggt1	1:36140027-36244302	q1	q2	OK	9.48272	9.09101	-0.0608612	-0.124218	0.86105	0.99973	no
XLOC_000791	XLOC_000791	Neurl3	1:36264601-36273425	q1	q2	NOTEST	0.335396	0.303529	-0.144029	0	1	1	no
XLOC_000792	XLOC_000792	4632411B12Rik	1:36335729-36369181	q1	q2	OK	21.8952	24.3994	0.156231	0.319931	0.6554	0.99973	no
XLOC_000793	XLOC_000793	Lman2l	1:36423185-36445239	q1	q2	OK	18.4792	19.8866	0.105895	0.207042	0.7642	0.99973	no
XLOC_000794	XLOC_000794	Ankrd23	1:36530533-36535729	q1	q2	OK	2.19708	3.62991	0.724348	1.00064	0.16285	0.99973	no
XLOC_000795	XLOC_000795	Ankrd39	1:36538172-36547201	q1	q2	OK	4.03162	5.75892	0.514438	0.797596	0.2518	0.99973	no
XLOC_000796	XLOC_000796	Sema4c	1:36548641-36558381	q1	q2	OK	5.4641	6.16089	0.173155	0.312893	0.66185	0.99973	no
XLOC_000797	XLOC_000797	Fam178b	1:36562695-36683183	q1	q2	NOTEST	0.511179	0.503736	-0.0211605	0	1	1	no
XLOC_000798	XLOC_000798	Actr1b	1:36699201-36709925	q1	q2	OK	131.56	109.266	-0.267883	-0.557195	0.4202	0.99973	no
XLOC_000799	XLOC_000799	Tmem131	1:36792188-36939527	q1	q2	OK	16.4307	15.3388	-0.0992104	-0.19927	0.77965	0.99973	no
XLOC_000800	XLOC_000800	6330578E17Rik	1:37417084-37430103	q1	q2	OK	28.9745	24.1119	-0.265038	-0.543524	0.4375	0.99973	no
XLOC_000801	XLOC_000801	Mgat4a	1:37439339-37536259	q1	q2	OK	7.49893	7.6559	0.0298871	0.0596981	0.932	0.99973	no
XLOC_000802	XLOC_000802	4930594C11Rik	1:37439339-37536259	q1	q2	NOTEST	0.00776294	0.0148314	0.933984	0	1	1	no
XLOC_000803	XLOC_000803	2010300C02Rik	1:37608578-37719811	q1	q2	OK	64.9452	36.1103	-0.846812	-1.70713	0.0158	0.57828	no
XLOC_000804	XLOC_000804	Gm19863	1:37608578-37719811	q1	q2	NOTEST	0	0.0136544	inf	0	1	1	no
XLOC_000805	XLOC_000805	Tsga10	1:37754775-37865079	q1	q2	OK	3.10446	2.31612	-0.422632	-0.665327	0.3495	0.99973	no
XLOC_000806	XLOC_000806	Mitd1	1:37878889-37890411	q1	q2	OK	4.56339	4.75992	0.0608333	0.0870704	0.90575	0.99973	no
XLOC_000807	XLOC_000807	Lyg2	1:37905922-37916493	q1	q2	NOTEST	0.0133618	0.0830557	2.63597	0	1	1	no
XLOC_000808	XLOC_000808	Lyg1	1:37946737-37957759	q1	q2	NOTEST	0	0	0	0	1	1	no
XLOC_000809	XLOC_000809	Txndc9	1:37983866-37997208	q1	q2	OK	9.70187	9.81054	0.0160694	0.0313345	0.9665	0.99973	no
XLOC_000810	XLOC_000810	Rev1	1:37998009-38129662	q1	q2	OK	8.80045	10.6673	0.277545	0.279735	0.6961	0.99973	no
XLOC_000811	XLOC_000811	Aff3	1:38177326-38664955	q1	q2	OK	11.3475	8.34653	-0.443128	-0.871917	0.22275	0.99973	no
XLOC_000812	XLOC_000812	Lonrf2	1:38794508-38821215	q1	q2	OK	40.4878	32.3804	-0.322368	-0.652539	0.35335	0.99973	no
XLOC_000813	XLOC_000813	Chst10	1:38863871-38898160	q1	q2	OK	28.3695	29.4614	0.0544884	0.11076	0.87485	0.99973	no
XLOC_000814	XLOC_000814	Gm19877	1:38863871-38898160	q1	q2	NOTEST	0.0325985	0.0504178	0.629128	0	1	1	no
XLOC_000815	XLOC_000815	Tbc1d8	1:39367850-39478747	q1	q2	OK	8.56857	9.09677	0.0862993	0.0660842	0.92785	0.99973	no
XLOC_000816	XLOC_000816	Snord89	1:39548746-39548840	q1	q2	NOTEST	0	0	0	0	1	1	no
XLOC_000817	XLOC_000817	Rnf149	1:39551295-39577347	q1	q2	OK	13.3503	11.5598	-0.207756	-0.387312	0.58505	0.99973	no
XLOC_000818	XLOC_000818	Creg2	1:39618405-39651182	q1	q2	OK	28.419	16.1502	-0.815301	-1.6164	0.02145	0.672917	no
XLOC_000819	XLOC_000819	Rfx8	1:39665300-39720989	q1	q2	NOTEST	0.169396	0.124406	-0.445339	0	1	1	no
XLOC_000820	XLOC_000820	Gm3646	1:39804140-39805332	q1	q2	NOTEST	0	0	0	0	1	1	no
XLOC_000821	XLOC_000821	1700066B17Rik	1:39842427-39847330	q1	q2	NOTEST	0	0	0	0	1	1	no
XLOC_000822	XLOC_000822	Gm16894	1:40076211-40125225	q1	q2	OK	1.33812	1.02728	-0.381369	-0.332522	0.6594	0.99973	no
XLOC_000823	XLOC_000823	Mfsd9	1:40772039-40790657	q1	q2	OK	1.87391	1.55753	-0.266792	-0.378749	0.58265	0.99973	no
XLOC_000824	XLOC_000824	4930448I06Rik	1:41167559-41181252	q1	q2	NOTEST	0	0	0	0	1	1	no
XLOC_000825	XLOC_000825	2610017I09Rik	1:42648199-42694825	q1	q2	OK	70.0259	40.8971	-0.77589	-1.34816	0.05885	0.99973	no
XLOC_000826	XLOC_000826	Tgfbrap1	1:43047268-43098622	q1	q2	OK	13.56	12.6057	-0.105272	-0.212889	0.755	0.99973	no
XLOC_000827	XLOC_000827	Fhl2	1:43123073-43163961	q1	q2	OK	29.0823	15.5069	-0.907227	-1.66894	0.02015	0.650726	no
XLOC_000828	XLOC_000828	Uxs1	1:43750230-43827708	q1	q2	OK	31.7997	24.4374	-0.379922	-0.712893	0.31525	0.99973	no
XLOC_000829	XLOC_000829	A530098C11Rik	1:44009407-44020006	q1	q2	NOTEST	0.0224059	0.0428075	0.933984	0	1	1	no
XLOC_000830	XLOC_000830	1700029F09Rik	1:44086616-44102388	q1	q2	OK	3.19698	3.82225	0.257714	0.343658	0.6301	0.99973	no
XLOC_000831	XLOC_000831	Kdelc1	1:44106545-44118773	q1	q2	OK	4.11805	4.99044	0.277203	0.445293	0.525	0.99973	no
XLOC_000832	XLOC_000832	LOC100861960	1:44147743-44181260	q1	q2	OK	6.84303	6.71122	-0.0280602	-0.018443	0.97935	0.99973	no
XLOC_000833	XLOC_000833	4832428D23Rik	1:44204069-44218931	q1	q2	NOTEST	0.0305545	0.0693277	1.18205	0	1	1	no
XLOC_000834	XLOC_000834	4930521E06Rik	1:44551670-44796836	q1	q2	NOTEST	0	0	0	0	1	1	no
XLOC_000835	XLOC_000835	Col5a2	1:45374330-45503282	q1	q2	OK	1.40385	1.6189	0.205624	0.324419	0.64965	0.99973	no
XLOC_000836	XLOC_000836	Gm5526	1:45857131-45857772	q1	q2	OK	0.539221	0.594933	0.141851	0.103808	0.89505	0.99973	no
XLOC_000837	XLOC_000837	Slc40a1	1:45908069-45925594	q1	q2	OK	3.76104	3.32162	-0.179246	-0.294408	0.6715	0.99973	no
XLOC_000838	XLOC_000838	Gm3852	1:46011546-46012263	q1	q2	NOTEST	0	0	0	0	1	1	no
XLOC_000839	XLOC_000839	Gm4776	1:46020414-46030437	q1	q2	NOTEST	0	0	0	0	1	1	no
XLOC_000840	XLOC_000840	Slc39a10	1:46807543-46853509	q1	q2	OK	55.2711	38.2532	-0.530943	-1.0707	0.1285	0.99973	no
XLOC_000841	XLOC_000841	9330175M20Rik	1:51218385-51333779	q1	q2	NOTEST	0.14461	0.125939	-0.199433	0	1	1	no
XLOC_000842	XLOC_000842	Obfc2a	1:51469487-51478399	q1	q2	OK	3.08419	2.73798	-0.171782	-0.266257	0.6943	0.99973	no
XLOC_000843	XLOC_000843	Gm17767	1:51507083-51512329	q1	q2	NOTEST	0.127793	0.0712702	-0.842439	0	1	1	no
XLOC_000844	XLOC_000844	Myo1b	1:51749764-51915974	q1	q2	OK	9.44248	7.64091	-0.305422	-0.586705	0.40435	0.99973	no
XLOC_000845	XLOC_000845	Gm3940	1:52008243-52107184	q1	q2	NOTEST	0.136781	0.238617	0.802825	0	1	1	no
XLOC_000846	XLOC_000846	Gls	1:52163448-52233232	q1	q2	OK	90.6207	78.8203	-0.201274	-0.411981	0.5505	0.99973	no
XLOC_000847	XLOC_000847	Nab1	1:52455848-52500448	q1	q2	OK	7.63311	8.21834	0.106576	0.205318	0.77295	0.99973	no
XLOC_000848	XLOC_000848	Mfsd6	1:52656303-52727318	q1	q2	OK	27.659	23.8515	-0.21367	-0.437183	0.53545	0.99973	no
XLOC_000849	XLOC_000849	Inpp1	1:52789417-52817688	q1	q2	OK	13.113	15.7098	0.260665	0.475582	0.49325	0.99973	no
XLOC_000850	XLOC_000850	1700019D03Rik	1:52925126-52952840	q1	q2	OK	6.23419	4.46103	-0.482828	-0.646448	0.3379	0.99973	no
XLOC_000851	XLOC_000851	1700019A02Rik	1:53158576-53187617	q1	q2	NOTEST	0.0741434	0.218295	1.55789	0	1	1	no
XLOC_000852	XLOC_000852	Pms1	1:53189186-53296996	q1	q2	OK	1.08341	1.72824	0.673718	0.926193	0.19175	0.99973	no
XLOC_000853	XLOC_000853	Asnsd1	1:53344643-53352699	q1	q2	OK	9.23365	9.11063	-0.0193503	-0.0344723	0.96255	0.99973	no
XLOC_000854	XLOC_000854	Dnahc7a	1:53397001-53706784	q1	q2	NOTEST	0.0465332	0.0573307	0.301046	0	1	1	no
XLOC_000856	XLOC_000856	Hecw2	1:53806873-54195034	q1	q2	OK	6.89758	5.74129	-0.264715	-0.371457	0.4676	0.99973	no
XLOC_000857	XLOC_000857	Gtf3c3	1:54397580-54438971	q1	q2	OK	10.2599	9.32045	-0.138551	-0.249734	0.71555	0.99973	no
XLOC_000858	XLOC_000858	Pgap1	1:54472999-54557684	q1	q2	OK	5.75132	5.24478	-0.133009	-0.263825	0.7102	0.99973	no
XLOC_000859	XLOC_000859	Ankrd44	1:54645339-54926387	q1	q2	OK	2.36526	2.46021	0.0567782	0.0953707	0.8935	0.99973	no
XLOC_000860	XLOC_000860	Sf3b1	1:54985168-55027478	q1	q2	OK	53.0135	54.0233	0.0272229	0.0561575	0.9389	0.99973	no
XLOC_000861	XLOC_000861	Hspd1	1:55077833-55087932	q1	q2	OK	84.6299	86.6257	0.0336289	0.0693952	0.92095	0.99973	no
XLOC_000862	XLOC_000862	Rftn2	1:55170158-55226782	q1	q2	OK	8.71989	9.76357	0.163098	0.311197	0.6669	0.99973	no
XLOC_000863	XLOC_000863	Boll	1:55300068-55363469	q1	q2	NOTEST	0	0	0	0	1	1	no
XLOC_000864	XLOC_000864	Gm6644	1:55405945-55754285	q1	q2	NOTEST	0.0339525	0.0795961	1.22918	0	1	1	no
XLOC_000865	XLOC_000865	Hsfy2	1:56636043-56637451	q1	q2	NOTEST	0	0	0	0	1	1	no
XLOC_000866	XLOC_000866	Satb2	1:56793980-56971334	q1	q2	OK	11.2962	5.06623	-1.15686	-2.12739	0.00365	0.259758	no
XLOC_000867	XLOC_000867	BC055402	1:57200644-57214996	q1	q2	NOTEST	0.151684	0.144246	-0.0725414	0	1	1	no
XLOC_000868	XLOC_000868	4930558J18Rik	1:57359221-57377544	q1	q2	NOTEST	0.0448278	0	#NAME?	0	1	1	no
XLOC_000869	XLOC_000869	1110034B05Rik	1:57388243-57415958	q1	q2	OK	7.08745	6.84963	-0.0492396	-0.053371	0.93885	0.99973	no
XLOC_000870	XLOC_000870	Kctd18	1:57955100-57970084	q1	q2	OK	3.78335	4.40025	0.21792	0.346676	0.6252	0.99973	no
XLOC_000871	XLOC_000871	Clk1	1:58411987-58424088	q1	q2	OK	57.718	68.5291	0.247694	0.473374	0.5018	0.99973	no
XLOC_000872	XLOC_000872	Ppil3	1:58430992-58445486	q1	q2	OK	16.3607	15.7541	-0.0545147	-0.0864934	0.90175	0.99973	no
XLOC_000873	XLOC_000873	Orc2	1:58462770-58504919	q1	q2	OK	11.0357	11.3452	0.039901	0.074894	0.91795	0.99973	no
XLOC_000874	XLOC_000874	Fam126b	1:58522805-58586333	q1	q2	OK	16.6698	13.5594	-0.29795	-0.611101	0.38275	0.99973	no
XLOC_000875	XLOC_000875	Als2cr12	1:58658116-58695989	q1	q2	NOTEST	0.0229141	0	#NAME?	0	1	1	no
XLOC_000876	XLOC_000876	Trak2	1:58900449-58973482	q1	q2	OK	44.7917	40.162	-0.157399	-0.325627	0.63255	0.99973	no
XLOC_000877	XLOC_000877	Als2cr11	1:59050505-59094900	q1	q2	NOTEST	0.0205461	0.0285399	0.474114	0	1	1	no
XLOC_000878	XLOC_000878	Als2cr4	1:59100592-59120096	q1	q2	OK	12.9914	11.9688	-0.118273	-0.208539	0.7681	0.99973	no
XLOC_000879	XLOC_000879	Als2,Mpp4	1:59120934-59237231	q1	q2	OK	10.8519	23.0698	1.08806	2.166	0.00195	0.168401	no
XLOC_000880	XLOC_000880	Sumo1	1:59639433-59670834	q1	q2	OK	83.0374	88.1106	0.0855549	0.169224	0.808	0.99973	no
XLOC_000881	XLOC_000881	Ica1l	1:59989067-60043087	q1	q2	OK	11.7902	8.95222	-0.397269	-0.765144	0.27305	0.99973	no
XLOC_000882	XLOC_000882	Wdr12	1:60076867-60151034	q1	q2	OK	13.5702	12.6206	-0.104657	-0.168393	0.81235	0.99973	no
XLOC_000883	XLOC_000883	Raph1	1:60483184-60566765	q1	q2	OK	9.09687	7.23948	-0.329484	-0.641153	0.35905	0.99973	no
XLOC_000884	XLOC_000884	Gm11575	1:60483184-60566765	q1	q2	NOTEST	0	0	0	0	1	1	no
XLOC_000885	XLOC_000885	Gm11578	1:60592188-60597208	q1	q2	NOTEST	0	0	0	0	1	1	no
XLOC_000886	XLOC_000886	Gm11579	1:60776664-60781834	q1	q2	NOTEST	0	0	0	0	1	1	no
XLOC_000887	XLOC_000887	4930487H11Rik	1:62703316-62818692	q1	q2	NOTEST	0.0285741	0.277839	3.28147	0	1	1	no
XLOC_000888	XLOC_000888	Ino80d	1:63047800-63114267	q1	q2	OK	3.91018	4.11418	0.0733685	0.143599	0.8369	0.99973	no
XLOC_000889	XLOC_000889	Ndufs1	1:63114470-63176822	q1	q2	OK	60.1857	60.1654	-0.000488332	-0.00100828	0.99905	0.99973	no
XLOC_000890	XLOC_000890	Gpr1	1:63182690-63214209	q1	q2	OK	0.627712	0.240184	-1.38596	-1.24457	0.09645	0.99973	no
XLOC_000891	XLOC_000891	Dytn	1:63622850-63686927	q1	q2	NOTEST	0.0603664	0.0417615	-0.53157	0	1	1	no
XLOC_000892	XLOC_000892	Mdh1b	1:63698826-63730318	q1	q2	OK	0.591838	0.611117	0.0462461	0.0482805	0.9494	0.99973	no
XLOC_000893	XLOC_000893	4933402D24Rik	1:63754908-63769267	q1	q2	OK	0.552523	0.719647	0.381256	0.407643	0.56145	0.99973	no
XLOC_000894	XLOC_000894	Klf7	1:64035662-64121389	q1	q2	OK	7.36939	5.91905	-0.31618	-0.439872	0.5218	0.99973	no
XLOC_000895	XLOC_000895	Mettl21a	1:64606479-64617168	q1	q2	OK	4.39446	4.67096	0.0880341	0.143051	0.84175	0.99973	no
XLOC_000896	XLOC_000896	2810408I11Rik	1:64679868-64690659	q1	q2	NOTEST	0.424631	0.551639	0.377517	0	1	1	no
XLOC_000897	XLOC_000897	Fzd5	1:64730557-64737750	q1	q2	OK	0.606976	0.486611	-0.318871	-0.427578	0.54445	0.99973	no
XLOC_000898	XLOC_000898	Plekhm3	1:64789120-64956824	q1	q2	OK	6.90044	6.31313	-0.128332	-0.249502	0.72495	0.99973	no
XLOC_000899	XLOC_000899	Akr1cl	1:65013085-65032748	q1	q2	NOTEST	0	0	0	0	1	1	no
XLOC_000900	XLOC_000900	Cryge	1:65048556-65051163	q1	q2	NOTEST	0	0	0	0	1	1	no
XLOC_000901	XLOC_000901	Crygd	1:65061837-65063440	q1	q2	NOTEST	0	0	0	0	1	1	no
XLOC_000902	XLOC_000902	Crygc	1:65071530-65073521	q1	q2	NOTEST	0	0	0	0	1	1	no
XLOC_000903	XLOC_000903	Crygb	1:65080226-65082267	q1	q2	NOTEST	0	0	0	0	1	1	no
XLOC_000904	XLOC_000904	Cryga	1:65100388-65103363	q1	q2	OK	0.869411	0.316156	-1.4594	-0.966599	0.1754	0.99973	no
XLOC_000905	XLOC_000905	D630023F18Rik	1:65107312-65123193	q1	q2	OK	1.48161	1.2561	-0.238214	-0.306273	0.67135	0.99973	no
XLOC_000906	XLOC_000906	Idh1	1:65158615-65186479	q1	q2	OK	20.9047	22.0718	0.0783789	0.15547	0.82695	0.99973	no
XLOC_000907	XLOC_000907	Gm10558	1:66175328-66442583	q1	q2	NOTEST	0.0487214	0.148392	1.60679	0	1	1	no
XLOC_000908	XLOC_000908	1110028C15Rik	1:66700892-66817595	q1	q2	OK	3.17987	4.08483	0.361309	0.430913	0.5444	0.99973	no
XLOC_000909	XLOC_000909	Acadl	1:66830852-66863267	q1	q2	OK	16.9155	19.039	0.170614	0.306544	0.65755	0.99973	no
XLOC_000910	XLOC_000910	Myl1	1:66924294-66945056	q1	q2	OK	0.53312	0.865182	0.698543	0.623316	0.35225	0.99973	no
XLOC_000911	XLOC_000911	Lancl1	1:67000516-67038872	q1	q2	OK	41.7316	34.3996	-0.27875	-0.58116	0.4133	0.99973	no
XLOC_000912	XLOC_000912	Erbb4	1:68039965-69108059	q1	q2	OK	5.56656	3.63604	-0.614416	-0.890569	0.2083	0.99973	no
XLOC_000913	XLOC_000913	Gm19335	1:68039965-69108059	q1	q2	NOTEST	0.0169028	0	#NAME?	0	1	1	no
XLOC_000914	XLOC_000914	Ikzf2	1:69531206-69685960	q1	q2	NOTEST	0.432214	0.52895	0.291386	0	1	1	no
XLOC_000915	XLOC_000915	Bard1	1:71027534-71102972	q1	q2	NOTEST	0.171988	0.206038	0.260602	0	1	1	no
XLOC_000916	XLOC_000916	Abca12	1:71243089-71414910	q1	q2	NOTEST	0.0175383	0.0339067	0.951056	0	1	1	no
XLOC_000917	XLOC_000917	Fn1	1:71585522-71653171	q1	q2	OK	9.97935	9.85169	-0.0185756	-0.0349383	0.9589	0.99973	no
XLOC_000918	XLOC_000918	4933417E11Rik	1:71958997-72005195	q1	q2	NOTEST	0.0222301	0.061758	1.47411	0	1	1	no
XLOC_000919	XLOC_000919	Mreg	1:72159232-72212307	q1	q2	OK	2.09815	5.35721	1.35236	2.04134	0.00425	0.277729	no
XLOC_000920	XLOC_000920	Pecr	1:72259171-72284314	q1	q2	OK	3.12913	3.07983	-0.0229081	-0.0304659	0.96675	0.99973	no
XLOC_000921	XLOC_000921	2014-03-04	1:72427111-72536564	q1	q2	OK	8.87943	7.20725	-0.30102	-0.570196	0.4223	0.99973	no
XLOC_000922	XLOC_000922	Ankar	1:72642979-72700564	q1	q2	NOTEST	0	0	0	0	1	1	no
XLOC_000923	XLOC_000923	Igfbp5	1:72858064-72874865	q1	q2	OK	37.8987	37.6061	-0.0111826	-0.0229274	0.97425	0.99973	no
XLOC_000924	XLOC_000924	Tnp1	1:73015073-73015899	q1	q2	NOTEST	0	0	0	0	1	1	no
XLOC_000925	XLOC_000925	Pinc	1:73391384-73430779	q1	q2	NOTEST	0.01459	0	#NAME?	0	1	1	no
XLOC_000926	XLOC_000926	6030407O03Rik	1:73618380-73864466	q1	q2	NOTEST	0.160633	0.0947028	-0.762286	0	1	1	no
XLOC_000927	XLOC_000927	Tns1	1:73910230-74124447	q1	q2	OK	7.02324	6.89797	-0.0259638	-0.0523093	0.9361	0.99973	no
XLOC_000928	XLOC_000928	LOC100862357	1:74153988-74161246	q1	q2	NOTEST	0	0	0	0	1	1	no
XLOC_000929	XLOC_000929	Cxcr1	1:74191784-74194631	q1	q2	NOTEST	0	0	0	0	1	1	no
XLOC_000930	XLOC_000930	Mir1928	1:74206553-74206620	q1	q2	NOTEST	0	0	0	0	1	1	no
XLOC_000931	XLOC_000931	Aamp	1:74279839-74284738	q1	q2	OK	91.1341	93.0571	0.0301255	0.0619696	0.92935	0.99973	no
XLOC_000932	XLOC_000932	Tmbim1	1:74285033-74353692	q1	q2	OK	19.4138	24.9499	0.361951	0.324444	0.63885	0.99973	no
XLOC_000933	XLOC_000933	Usp37	1:74409383-74588028	q1	q2	OK	4.62946	4.79837	0.0516997	0.0515482	0.93905	0.99973	no
XLOC_000934	XLOC_000934	Zfp142	1:74409383-74588028	q1	q2	OK	6.31914	7.13178	0.174533	0.201577	0.7754	0.99973	no
XLOC_000935	XLOC_000935	Rnf25	1:74593751-74601397	q1	q2	OK	22.8437	30.0179	0.394027	0.747741	0.28575	0.99973	no
XLOC_000936	XLOC_000936	Prkag3	1:74738921-74748955	q1	q2	NOTEST	0.12336	0.181914	0.560386	0	1	1	no
XLOC_000937	XLOC_000937	Fev	1:74881508-74885408	q1	q2	OK	0.0465445	1.02937	4.46701	2.26465	0.1412	0.99973	no
XLOC_000938	XLOC_000938	Cryba2	1:74889943-74893135	q1	q2	NOTEST	0.291746	0.336865	0.207458	0	1	1	no
XLOC_000939	XLOC_000939	Mir375	1:74900657-74900721	q1	q2	NOTEST	0	0	0	0	1	1	no
XLOC_000940	XLOC_000940	Ccdc108	1:74902079-74935599	q1	q2	OK	1.19623	1.59634	0.416273	0.646394	0.35395	0.99973	no
XLOC_000941	XLOC_000941	Ihh	1:74945317-74951651	q1	q2	NOTEST	0.169252	0.262499	0.633139	0	1	1	no
XLOC_000942	XLOC_000942	Nhej1	1:74967345-75046653	q1	q2	OK	1.34519	2.51896	0.905022	0.964849	0.1888	0.99973	no
XLOC_000943	XLOC_000943	Slc23a3	1:75125540-75133890	q1	q2	NOTEST	0.319335	0.224216	-0.51018	0	1	1	no
XLOC_000944	XLOC_000944	1810031K17Rik	1:75135214-75142368	q1	q2	OK	11.4126	10.803	-0.0792018	-0.148546	0.8256	0.99973	no
XLOC_000945	XLOC_000945	Abcb6	1:75171639-75180283	q1	q2	OK	9.23301	8.09549	-0.189683	-0.348213	0.6153	0.99973	no
XLOC_000946	XLOC_000946	Atg9a	1:75180865-75191923	q1	q2	OK	48.5649	40.5238	-0.261144	-0.540144	0.43595	0.99973	no
XLOC_000947	XLOC_000947	Glb1l	1:75192134-75210778	q1	q2	OK	3.73265	4.2439	0.18519	0.212515	0.7616	0.99973	no
XLOC_000948	XLOC_000948	Tuba4a	1:75210828-75219253	q1	q2	OK	343.241	278.37	-0.302219	-0.581031	0.4061	0.99973	no
XLOC_000949	XLOC_000949	A630095N17Rik	1:75220094-75232093	q1	q2	NOTEST	0.248133	0	#NAME?	0	1	1	no
XLOC_000950	XLOC_000950	Ptprn	1:75247040-75264208	q1	q2	OK	204.748	147.319	-0.474901	-0.955288	0.16785	0.99973	no
XLOC_000951	XLOC_000951	Resp18	1:75272201-75278380	q1	q2	OK	105.369	136.302	0.371351	0.728697	0.29185	0.99973	no
XLOC_000952	XLOC_000952	Dnpep	1:75308564-75317637	q1	q2	OK	24.7456	25.5261	0.044801	0.0877393	0.8977	0.99973	no
XLOC_000953	XLOC_000953	Gm15179	1:75368209-75375015	q1	q2	NOTEST	0	0.471307	inf	0	1	1	no
XLOC_000954	XLOC_000954	LOC100862164	1:75435942-75443176	q1	q2	OK	15.2053	21.8262	0.521489	0.407714	0.5547	0.99973	no
XLOC_000955	XLOC_000955	Chpf	1:75474568-75479471	q1	q2	OK	34.709	30.7416	-0.175118	-0.363626	0.6001	0.99973	no
XLOC_000956	XLOC_000956	Obsl1	1:75485824-75506452	q1	q2	OK	3.91737	4.23727	0.113247	0.205897	0.77005	0.99973	no
XLOC_000957	XLOC_000957	Epha4	1:77367184-77515088	q1	q2	OK	33.2596	20.6672	-0.686428	-1.34106	0.05495	0.99973	no
XLOC_000958	XLOC_000958	Pax3	1:78101266-78197136	q1	q2	OK	0.0474103	0.942827	4.31372	2.98965	0.0075	0.390814	no
XLOC_000959	XLOC_000959	Gm2102	1:78216588-78218285	q1	q2	NOTEST	0.420794	0.201732	-1.06067	0	1	1	no
XLOC_000960	XLOC_000960	Farsb	1:78424835-78488846	q1	q2	OK	29.9888	31.142	0.0544379	0.109844	0.874	0.99973	no
XLOC_000961	XLOC_000961	Scg2	1:79434668-79440090	q1	q2	OK	137.873	142.676	0.0493969	0.101502	0.88135	0.99973	no
XLOC_000962	XLOC_000962	Ap1s3	1:79606579-79671972	q1	q2	OK	4.97284	6.24673	0.329031	0.552263	0.4332	0.99973	no
XLOC_000963	XLOC_000963	Wdfy1	1:79702261-79761769	q1	q2	OK	13.3915	13.5384	0.0157388	0.028958	0.96415	0.99973	no
XLOC_000964	XLOC_000964	Serpine2	1:79794025-79858665	q1	q2	OK	103.431	100.206	-0.0456981	-0.0949367	0.89215	0.99973	no
XLOC_000965	XLOC_000965	Fam124b	1:80198698-80213944	q1	q2	NOTEST	0.0237306	0.0349342	0.557891	0	1	1	no
XLOC_000966	XLOC_000966	Cul3	1:80266817-80340430	q1	q2	OK	46.2371	41.3495	-0.16118	-0.330499	0.6431	0.99973	no
XLOC_000967	XLOC_000967	Dock10	1:80501072-80758553	q1	q2	OK	9.327	7.1885	-0.375722	-0.726675	0.29565	0.99973	no
XLOC_000968	XLOC_000968	Irs1	1:82233104-82291439	q1	q2	OK	3.14482	3.15052	0.00261118	0.00481717	0.99485	0.99973	no
XLOC_000969	XLOC_000969	Gm19537	1:82233104-82291439	q1	q2	NOTEST	0.075292	0.0885618	0.234188	0	1	1	no
XLOC_000970	XLOC_000970	Col4a4	1:82450722-82586849	q1	q2	NOTEST	0.13639	0.148898	0.126585	0	1	1	no
XLOC_000971	XLOC_000971	Tm4sf20	1:82756648-82768456	q1	q2	NOTEST	0	0	0	0	1	1	no
XLOC_000972	XLOC_000972	Gm17764	1:82822470-82823124	q1	q2	NOTEST	0	0	0	0	1	1	no
XLOC_000973	XLOC_000973	Slc19a3	1:83012522-83038448	q1	q2	OK	1.38517	1.53715	0.150197	0.21025	0.75935	0.99973	no
XLOC_000974	XLOC_000974	Sphkap	1:83255780-83408200	q1	q2	OK	27.9753	43.9849	0.652856	1.34202	0.05715	0.99973	no
XLOC_000975	XLOC_000975	Pid1	1:84036292-84284645	q1	q2	OK	16.806	15.0221	-0.161895	-0.316538	0.65225	0.99973	no
XLOC_000976	XLOC_000976	Dner	1:84369838-84696221	q1	q2	OK	56.5338	91.9031	0.701	1.44838	0.0352	0.844141	no
XLOC_000977	XLOC_000977	Trip12	1:84721188-84839304	q1	q2	OK	26.0585	24.2168	-0.105745	-0.216819	0.76355	0.99973	no
XLOC_000978	XLOC_000978	Slc16a14	1:84906704-84935083	q1	q2	OK	2.24224	1.91374	-0.228546	-0.308895	0.6597	0.99973	no
XLOC_000979	XLOC_000979	A530032D15Rik	1:85088138-85114028	q1	q2	NOTEST	0	0.0596309	inf	0	1	1	no
XLOC_000980	XLOC_000980	Gm2619	1:85156808-85327361	q1	q2	NOTEST	0.0275296	0	#NAME?	0	1	1	no
XLOC_000981	XLOC_000981	C130026I21Rik	1:85156808-85327361	q1	q2	NOTEST	0.0117577	0	#NAME?	0	1	1	no
XLOC_000982	XLOC_000982	Gm2666	1:85484251-85485142	q1	q2	NOTEST	0	0	0	0	1	1	no
XLOC_000983	XLOC_000983	Sp110	1:85576898-85645037	q1	q2	OK	1.07851	0.934627	-0.20658	-0.158706	0.8228	0.99973	no
XLOC_000984	XLOC_000984	Gm10552	1:85576898-85645037	q1	q2	NOTEST	0	0	0	0	1	1	no
XLOC_000985	XLOC_000985	Gm19524	1:85576898-85645037	q1	q2	NOTEST	0	0	0	0	1	1	no
XLOC_000986	XLOC_000986	A630001G21Rik	1:85717082-85736606	q1	q2	NOTEST	0.267067	0.160744	-0.732442	0	1	1	no
XLOC_000987	XLOC_000987	Gpr55	1:85939536-85961055	q1	q2	OK	0.663969	0.75628	0.187805	0.21612	0.75495	0.99973	no
XLOC_000988	XLOC_000988	Htr2b	1:86064618-86139295	q1	q2	NOTEST	0.091055	0.01472	-2.62896	0	1	1	no
XLOC_000989	XLOC_000989	LOC100861644	1:86303062-86307305	q1	q2	NOTEST	0.139754	0	#NAME?	0	1	1	no
XLOC_000990	XLOC_000990	Ncl	1:86344718-86359455	q1	q2	OK	40.1604	38.8671	-0.0472209	-0.0979165	0.88545	0.99973	no
XLOC_000991	XLOC_000991	Snora75	1:86344718-86359455	q1	q2	NOTEST	0	5.78448	inf	0	1	1	no
XLOC_000992	XLOC_000992	Snord82	1:86344718-86359455	q1	q2	NOTEST	0	0	0	0	1	1	no
XLOC_000993	XLOC_000993	Nmur1	1:86386324-86388141	q1	q2	NOTEST	0.116984	0.203167	0.796363	0	1	1	no
XLOC_000994	XLOC_000994	Pde6d	1:86543014-86582501	q1	q2	OK	39.0051	43.5807	0.160026	0.305234	0.66645	0.99973	no
XLOC_000995	XLOC_000995	Nppc	1:86666292-86670573	q1	q2	OK	4.08242	6.39198	0.646836	0.891087	0.2108	0.99973	no
XLOC_000996	XLOC_000996	Alppl2	1:87086689-87089928	q1	q2	NOTEST	0	0	0	0	1	1	no
XLOC_000997	XLOC_000997	Alpi	1:87098001-87101606	q1	q2	NOTEST	0	0	0	0	1	1	no
XLOC_000998	XLOC_000998	Ecel1	1:87147654-87155027	q1	q2	OK	8.09139	9.57778	0.243303	0.44158	0.52625	0.99973	no
XLOC_000999	XLOC_000999	Kcnj13	1:87326997-87450810	q1	q2	OK	2.31316	6.11294	1.402	0.572324	0.505	0.99973	no
XLOC_001000	XLOC_001000	Ngef	1:87476828-87573870	q1	q2	OK	161.092	87.1253	-0.886724	-1.78808	0.0112	0.487724	no
XLOC_001001	XLOC_001001	A530079E22Rik	1:87476828-87573870	q1	q2	NOTEST	0.445078	0.245099	-0.860695	0	1	1	no
XLOC_001002	XLOC_001002	Gm6153	1:87476828-87573870	q1	q2	NOTEST	0.0592283	0.0270391	-1.13124	0	1	1	no
XLOC_001003	XLOC_001003	Gm19582	1:87853240-87944489	q1	q2	OK	0.286485	1.251	2.12655	0.221585	0.2816	0.99973	no
XLOC_001004	XLOC_001004	Usp40	1:87945120-88008551	q1	q2	OK	3.88518	5.30616	0.449686	0.820459	0.23875	0.99973	no
XLOC_001005	XLOC_001005	Dnajb3	1:88055410-88220002	q1	q2	OK	1.4877	1.88224	0.339366	0.276095	0.70105	0.99973	no
XLOC_001006	XLOC_001006	Hjurp	1:88227019-88277579	q1	q2	OK	17.2782	24.7222	0.516848	1.0247	0.1445	0.99973	no
XLOC_001007	XLOC_001007	Glrp1	1:88499870-88510066	q1	q2	NOTEST	0.0225822	0.117657	2.38133	0	1	1	no
XLOC_001008	XLOC_001008	Arl4c	1:88698224-88702191	q1	q2	OK	16.4381	20.278	0.302873	0.611524	0.3764	0.99973	no
XLOC_001009	XLOC_001009	C030007H22Rik	1:89360341-89406133	q1	q2	NOTEST	0	0.0706447	inf	0	1	1	no
XLOC_001010	XLOC_001010	4933400F21Rik	1:89454810-89895282	q1	q2	NOTEST	0.00925898	0	#NAME?	0	1	1	no
XLOC_001011	XLOC_001011	Gbx2	1:89927961-89931176	q1	q2	OK	0.732801	0.608168	-0.268952	-0.283274	0.69605	0.99973	no
XLOC_001012	XLOC_001012	Asb18	1:89952677-90014577	q1	q2	NOTEST	0.247234	0.191755	-0.366615	0	1	1	no
XLOC_001013	XLOC_001013	Iqca	1:90042131-90153401	q1	q2	NOTEST	0.319435	0.354731	0.151203	0	1	1	no
XLOC_001014	XLOC_001014	Col6a3	1:90766859-90843971	q1	q2	OK	0.631343	0.686651	0.121153	0.174183	0.80405	0.99973	no
XLOC_001015	XLOC_001015	Rab17	1:90958132-90969620	q1	q2	NOTEST	0.0292007	0	#NAME?	0	1	1	no
XLOC_001016	XLOC_001016	Gm19636	1:91351015-91362404	q1	q2	NOTEST	0	0	0	0	1	1	no
XLOC_001017	XLOC_001017	Ilkap	1:91375830-91398783	q1	q2	OK	29.5207	36.0021	0.286352	0.543503	0.43795	0.99973	no
XLOC_001018	XLOC_001018	1700020N18Rik	1:91404878-91406029	q1	q2	NOTEST	0.0573286	0.40822	2.83202	0	1	1	no
XLOC_001019	XLOC_001019	Hes6	1:91411482-91413222	q1	q2	OK	10.0401	13.3246	0.40831	0.685125	0.317	0.99973	no
XLOC_001020	XLOC_001020	Per2	1:91415981-91459328	q1	q2	OK	9.76444	7.01281	-0.477544	-0.944434	0.1701	0.99973	no
XLOC_001021	XLOC_001021	Hdac4	1:91932733-92148393	q1	q2	OK	7.99003	5.24688	-0.60674	-1.0247	0.1364	0.99973	no
XLOC_001022	XLOC_001022	Ndufa10	1:92439707-92473758	q1	q2	OK	114.169	101.084	-0.175621	-0.360815	0.60915	0.99973	no
XLOC_001023	XLOC_001023	Olfr1416	1:92479680-92480619	q1	q2	NOTEST	0	0	0	0	1	1	no
XLOC_001024	XLOC_001024	Olfr1415	1:92490817-92491753	q1	q2	NOTEST	0	0	0	0	1	1	no
XLOC_001025	XLOC_001025	Olfr1414	1:92511047-92518515	q1	q2	NOTEST	0	0	0	0	1	1	no
XLOC_001026	XLOC_001026	Myeov2	1:92637144-92641985	q1	q2	OK	161.898	195.564	0.272561	0.509633	0.4665	0.99973	no
XLOC_001027	XLOC_001027	Otos	1:92644217-92648841	q1	q2	NOTEST	0.204435	0.150659	-0.440358	0	1	1	no
XLOC_001028	XLOC_001028	Gm20155	1:92831685-92860196	q1	q2	OK	14.1587	11.0196	-0.361614	-0.150087	0.7409	0.99973	no
XLOC_001029	XLOC_001029	Ankmy1	1:92870128-92902906	q1	q2	NOTEST	0.0936567	0.106383	0.183819	0	1	1	no
XLOC_001030	XLOC_001030	9430060I03Rik	1:92933525-92950590	q1	q2	NOTEST	0.146075	0.0881266	-0.729057	0	1	1	no
XLOC_001031	XLOC_001031	Kif1a	1:93015455-93101865	q1	q2	OK	189.57	166.839	-0.184275	-0.343136	0.61985	0.99973	no
XLOC_001032	XLOC_001032	2310007B03Rik	1:93151354-93160948	q1	q2	NOTEST	0.0395787	0.044288	0.162192	0	1	1	no
XLOC_001033	XLOC_001033	Mterfd2	1:93299210-93305870	q1	q2	OK	6.00725	10.5185	0.808157	1.47484	0.03605	0.853868	no
XLOC_001034	XLOC_001034	Pask	1:93309436-93342788	q1	q2	OK	0.887153	0.942985	0.0880521	0.12562	0.8595	0.99973	no
XLOC_001035	XLOC_001035	Hdlbp	1:93405939-93478808	q1	q2	OK	40.5506	38.5208	-0.0740856	-0.152902	0.82335	0.99973	no
XLOC_001036	XLOC_001036	Stk25	1:93512103-93635727	q1	q2	OK	85.6637	74.7215	-0.197161	-0.404406	0.56895	0.99973	no
XLOC_001037	XLOC_001037	Thap4	1:93705390-93754838	q1	q2	OK	10.41	9.40163	-0.146985	-0.261436	0.7113	0.99973	no
XLOC_001038	XLOC_001038	Dtymk	1:93792575-93801934	q1	q2	OK	26.2229	31.849	0.280421	0.454915	0.5079	0.99973	no
XLOC_001039	XLOC_001039	Pdcd1	1:94038304-94052553	q1	q2	NOTEST	0.0662531	0.0318581	-1.05633	0	1	1	no
XLOC_001040	XLOC_001040	St8sia4	1:95587681-95667594	q1	q2	OK	3.88478	3.24169	-0.261088	-0.44938	0.49805	0.99973	no
XLOC_001041	XLOC_001041	4930598F16Rik	1:95701183-95716518	q1	q2	NOTEST	0	0	0	0	1	1	no
XLOC_001042	XLOC_001042	Gm20207	1:95824434-95832113	q1	q2	NOTEST	0.0438604	0	#NAME?	0	1	1	no
XLOC_001043	XLOC_001043	1700063A18Rik	1:95990658-96021758	q1	q2	NOTEST	0	0	0	0	1	1	no
XLOC_001044	XLOC_001044	4930533P14Rik	1:96612056-96662573	q1	q2	NOTEST	0	0	0	0	1	1	no
XLOC_001045	XLOC_001045	Slco4c1	1:96818783-96872171	q1	q2	OK	0.977392	0.450561	-1.11722	-1.21542	0.095	0.99973	no
XLOC_001046	XLOC_001046	Slco6b1	1:96906175-96997560	q1	q2	NOTEST	0	0.0121111	inf	0	1	1	no
XLOC_001047	XLOC_001047	Slco6c1	1:97059448-97128303	q1	q2	NOTEST	0.0282921	0	#NAME?	0	1	1	no
XLOC_001048	XLOC_001048	D1Ertd622e	1:97643901-97662018	q1	q2	OK	22.1784	15.8513	-0.484554	-0.954274	0.1792	0.99973	no
XLOC_001049	XLOC_001049	Ppip5k2	1:97706045-97770092	q1	q2	OK	5.73822	6.08854	0.0854926	0.162496	0.81645	0.99973	no
XLOC_001050	XLOC_001050	Pam	1:97821093-98095632	q1	q2	OK	56.9972	39.7595	-0.519591	-1.0581	0.13755	0.99973	no
XLOC_001051	XLOC_001051	B230216N24Rik	1:97821093-98095632	q1	q2	OK	6.18768	3.66543	-0.755416	-0.243716	0.78315	0.99973	no
XLOC_001052	XLOC_001052	Rnf152	1:105276916-105361629	q1	q2	OK	3.26897	6.66956	1.02875	1.89713	0.00905	0.444462	no
XLOC_001053	XLOC_001053	Pign	1:105518421-105663676	q1	q2	OK	2.90334	3.12764	0.107363	0.191199	0.79225	0.99973	no
XLOC_001054	XLOC_001054	Gm7160	1:105979349-105990276	q1	q2	NOTEST	0.19482	0.391531	1.00698	0	1	1	no
XLOC_001055	XLOC_001055	LOC626049	1:106152624-106171524	q1	q2	NOTEST	0.0918267	0.160193	0.802825	0	1	1	no
XLOC_001056	XLOC_001056	Bcl2	1:106538178-106714290	q1	q2	OK	4.26852	3.55259	-0.264863	-0.477158	0.48605	0.99973	no
XLOC_001057	XLOC_001057	Kdsr	1:106720409-106759742	q1	q2	OK	6.97204	7.45791	0.0971918	0.189828	0.7907	0.99973	no
XLOC_001058	XLOC_001058	Vps4b	1:106770787-106796725	q1	q2	OK	16.5426	15.7632	-0.0696239	-0.137894	0.8454	0.99973	no
XLOC_001059	XLOC_001059	Serpinb3a	1:107045586-107052303	q1	q2	NOTEST	0	0	0	0	1	1	no
XLOC_001060	XLOC_001060	Serpinb3d	1:107078192-107083480	q1	q2	NOTEST	0	0	0	0	1	1	no
XLOC_001061	XLOC_001061	Serpinb3b	1:107153960-107161114	q1	q2	NOTEST	0	0	0	0	1	1	no
XLOC_001062	XLOC_001062	Serpinb3c	1:107271200-107278371	q1	q2	NOTEST	0	0	0	0	1	1	no
XLOC_001063	XLOC_001063	Cdh19	1:110889194-110977372	q1	q2	OK	3.61406	2.9132	-0.311013	-0.497062	0.46635	0.99973	no
XLOC_001064	XLOC_001064	Dsel	1:111858701-111864918	q1	q2	OK	3.94712	3.21126	-0.297662	-0.523713	0.44985	0.99973	no
XLOC_001065	XLOC_001065	Tsn	1:118298516-118311132	q1	q2	OK	29.5914	31.3541	0.0834772	0.17069	0.81055	0.99973	no
XLOC_001066	XLOC_001066	2900060B14Rik	1:118389057-118609462	q1	q2	NOTEST	0	0.0695738	inf	0	1	1	no
XLOC_001067	XLOC_001067	Gli2	1:118834060-119053619	q1	q2	OK	0.865274	1.01219	0.226257	0.33893	0.6244	0.99973	no
XLOC_001068	XLOC_001068	Inhbb	1:119415464-119422248	q1	q2	OK	2.17421	2.25823	0.0547043	0.0873633	0.89885	0.99973	no
XLOC_001069	XLOC_001069	Ralb	1:119438834-119504782	q1	q2	OK	8.63764	9.49197	0.13607	0.240718	0.728	0.99973	no
XLOC_001070	XLOC_001070	Epb4.1l5	1:119545032-119649000	q1	q2	OK	1.56108	1.95395	0.323853	0.515452	0.4499	0.99973	no
XLOC_001071	XLOC_001071	Ptpn4	1:119658091-119837071	q1	q2	OK	10.3872	7.40404	-0.488417	-0.859417	0.21045	0.99973	no
XLOC_001072	XLOC_001072	Tmem177	1:119907889-119913168	q1	q2	OK	3.63636	3.08539	-0.237041	-0.382922	0.59105	0.99973	no
XLOC_001073	XLOC_001073	Gm101	1:119923518-119995210	q1	q2	NOTEST	0.0429149	0.105836	1.30227	0	1	1	no
XLOC_001074	XLOC_001074	Tmem37	1:120067376-120073780	q1	q2	OK	1.43461	0.662553	-1.11455	-1.1126	0.12895	0.99973	no
XLOC_001075	XLOC_001075	Dbi	1:120113279-120121096	q1	q2	OK	205.923	401.658	0.963867	1.89384	0.00835	0.416741	no
XLOC_001076	XLOC_001076	Steap3	1:120226415-120271082	q1	q2	OK	2.92798	1.98307	-0.562167	-0.842949	0.1996	0.99973	no
XLOC_001077	XLOC_001077	Marco	1:120474537-120505084	q1	q2	NOTEST	0	0	0	0	1	1	no
XLOC_001078	XLOC_001078	Insig2	1:121304352-121332580	q1	q2	OK	23.5685	22.9316	-0.0395272	-0.0784245	0.909	0.99973	no
XLOC_001079	XLOC_001079	Htr5b	1:121509757-121528465	q1	q2	OK	0.896282	1.87135	1.06206	1.302	0.07295	0.99973	no
XLOC_001080	XLOC_001080	Ddx18	1:121553834-121567980	q1	q2	OK	9.66289	8.81119	-0.133118	-0.22607	0.7527	0.99973	no
XLOC_001081	XLOC_001081	Dpp10	1:123332137-124045559	q1	q2	OK	38.5299	32.4648	-0.247102	-0.510677	0.47455	0.99973	no
XLOC_001082	XLOC_001082	Actr3	1:125392904-125435727	q1	q2	OK	91.5333	77.2895	-0.244024	-0.521644	0.4583	0.99973	no
XLOC_001083	XLOC_001083	Lypd1	1:125676995-125912214	q1	q2	OK	46.1822	36.048	-0.357419	-0.724828	0.28965	0.99973	no
XLOC_001084	XLOC_001084	Nckap5	1:125913635-126830632	q1	q2	OK	0.643121	0.75992	0.240758	0.311722	0.6459	0.99973	no
XLOC_001085	XLOC_001085	Gm8451	1:127204985-127482972	q1	q2	NOTEST	0.223265	0	#NAME?	0	1	1	no
XLOC_001086	XLOC_001086	Tmem163	1:127490341-127678021	q1	q2	OK	12.8332	21.5824	0.749972	1.42171	0.04775	0.954503	no
XLOC_001087	XLOC_001087	2900009J06Rik	1:127729412-127774054	q1	q2	OK	2.43613	2.06989	-0.235036	-0.216191	0.7554	0.99973	no
XLOC_001088	XLOC_001088	Ysk4	1:127815270-127840290	q1	q2	OK	1.36633	1.24628	-0.132673	-0.190206	0.791	0.99973	no
XLOC_001089	XLOC_001089	Zranb3	1:127954185-128102408	q1	q2	OK	2.12667	1.75755	-0.275031	-0.414382	0.55335	0.99973	no
XLOC_001090	XLOC_001090	Lct	1:128284763-128328318	q1	q2	NOTEST	0.551107	0.424178	-0.37766	0	1	1	no
XLOC_001091	XLOC_001091	Mcm6	1:128331590-128359656	q1	q2	OK	3.38182	2.79012	-0.277475	-0.434026	0.5345	0.99973	no
XLOC_001092	XLOC_001092	Dars	1:128363706-128417416	q1	q2	OK	25.8031	24.8157	-0.0562941	-0.112165	0.87035	0.99973	no
XLOC_001093	XLOC_001093	Cxcr4	1:128588198-128592299	q1	q2	OK	1.48186	1.1933	-0.312447	-0.388664	0.57685	0.99973	no
XLOC_001094	XLOC_001094	Gm10191	1:129273303-130219278	q1	q2	NOTEST	0.124805	0	#NAME?	0	1	1	no
XLOC_001095	XLOC_001095	Daf2	1:130388527-130422999	q1	q2	NOTEST	0	0	0	0	1	1	no
XLOC_001096	XLOC_001096	Cd55	1:130439028-130462740	q1	q2	OK	2.40115	2.19081	-0.132258	-0.191918	0.78215	0.99973	no
XLOC_001097	XLOC_001097	Zp3r	1:130576705-130629606	q1	q2	NOTEST	0.0108168	0.0150252	0.474114	0	1	1	no
XLOC_001098	XLOC_001098	C4bp	1:130635920-130661618	q1	q2	NOTEST	0.0235758	0.0163742	-0.525886	0	1	1	no
XLOC_001099	XLOC_001099	C4bp-ps1	1:130670201-130681571	q1	q2	NOTEST	0.185945	0.255363	0.457677	0	1	1	no
XLOC_001100	XLOC_001100	Pfkfb2	1:130689042-130729253	q1	q2	OK	13.1197	13.8387	0.0769758	0.133268	0.8517	0.99973	no
XLOC_001101	XLOC_001101	Gm15848	1:130800901-130824084	q1	q2	NOTEST	0	0	0	0	1	1	no
XLOC_001102	XLOC_001102	Il24	1:130882073-130887411	q1	q2	NOTEST	0	0	0	0	1	1	no
XLOC_001103	XLOC_001103	Il20	1:130907191-130911296	q1	q2	NOTEST	0	0	0	0	1	1	no
XLOC_001104	XLOC_001104	Il19	1:130932655-130939241	q1	q2	NOTEST	0.0384167	0	#NAME?	0	1	1	no
XLOC_001105	XLOC_001105	Mapkapk2	1:131053703-131097543	q1	q2	OK	14.6875	15.4272	0.0708865	0.134494	0.85005	0.99973	no
XLOC_001106	XLOC_001106	Dyrk3	1:131128440-131138234	q1	q2	OK	5.46791	3.96569	-0.463416	-0.730742	0.29985	0.99973	no
XLOC_001107	XLOC_001107	Rassf5	1:131176409-131245178	q1	q2	OK	9.43132	8.7246	-0.11237	-0.212416	0.7553	0.99973	no
XLOC_001108	XLOC_001108	Ikbke	1:131254601-131279563	q1	q2	NOTEST	0.517815	0.505784	-0.0339149	0	1	1	no
XLOC_001109	XLOC_001109	Srgap2	1:131285250-131527361	q1	q2	OK	12.6504	18.181	0.523254	1.07168	0.1339	0.99973	no
XLOC_001110	XLOC_001110	Mfsd4	1:132026620-132068062	q1	q2	OK	16.8758	14.747	-0.19454	-0.373886	0.5954	0.99973	no
XLOC_001111	XLOC_001111	Cdk18	1:132113546-132139685	q1	q2	OK	16.1569	14.9387	-0.113095	-0.223286	0.754	0.99973	no
XLOC_001112	XLOC_001112	Tmcc2	1:132356314-132391281	q1	q2	OK	64.5724	62.7453	-0.0414101	-0.0863188	0.89905	0.99973	no
XLOC_001113	XLOC_001113	Cntn2	1:132509424-132542940	q1	q2	OK	21.8115	31.7641	0.542307	1.12159	0.1076	0.99973	no
XLOC_001114	XLOC_001114	Nfasc	1:132564689-132741797	q1	q2	OK	49.0247	47.8401	-0.0352865	-0.0699966	0.91735	0.99973	no
XLOC_001115	XLOC_001115	Mdm4	1:132989844-133025348	q1	q2	OK	12.0938	13.5369	0.16264	0.309514	0.65405	0.99973	no
XLOC_001116	XLOC_001116	Gm19461	1:133246096-133303435	q1	q2	OK	0.695455	1.34836	0.955173	0.267657	0.73415	0.99973	no
XLOC_001117	XLOC_001117	Sox13	1:133382299-133424212	q1	q2	OK	3.18895	3.12456	-0.0294284	-0.0478463	0.947	0.99973	no
XLOC_001118	XLOC_001118	Snrpe	1:133603870-133610280	q1	q2	OK	59.4629	69.9816	0.234985	0.40582	0.56115	0.99973	no
XLOC_001119	XLOC_001119	Zc3h11a	1:133619870-133661380	q1	q2	OK	33.4174	40.7255	0.285333	0.4814	0.49855	0.99973	no
XLOC_001120	XLOC_001120	Zbed6	1:133619870-133661380	q1	q2	OK	9.03055	9.80302	0.118412	0.0928346	0.89485	0.99973	no
XLOC_001121	XLOC_001121	Lax1	1:133679028-133690108	q1	q2	NOTEST	0.327909	0.194426	-0.754069	0	1	1	no
XLOC_001122	XLOC_001122	Atp2b4	1:133702673-133753747	q1	q2	OK	41.7229	30.3533	-0.458988	-0.867634	0.2124	0.99973	no
XLOC_001123	XLOC_001123	Optc	1:133897192-133907999	q1	q2	OK	0.413394	0.646826	0.645858	0.629622	0.31015	0.99973	no
XLOC_001124	XLOC_001124	Prelp	1:133910303-133921401	q1	q2	OK	5.78878	7.2868	0.332028	0.602748	0.3989	0.99973	no
XLOC_001125	XLOC_001125	Gm19487	1:134037315-134048277	q1	q2	NOTEST	0.150543	0.120992	-0.315265	0	1	1	no
XLOC_001126	XLOC_001126	Gm19497	1:134060037-134060908	q1	q2	NOTEST	0.275219	0.395478	0.523017	0	1	1	no
XLOC_001127	XLOC_001127	Btg2	1:134074864-134079155	q1	q2	OK	9.52943	8.248	-0.208346	-0.388264	0.5784	0.99973	no
XLOC_001128	XLOC_001128	Adora1	1:134193447-134235431	q1	q2	OK	52.818	48.4691	-0.123964	-0.256948	0.71665	0.99973	no
XLOC_001129	XLOC_001129	Ppfia4	1:134296782-134332928	q1	q2	OK	15.5435	34.1366	1.13501	2.30765	0.00175	0.154603	no
XLOC_001130	XLOC_001130	Tmem183a	1:134346096-134361999	q1	q2	OK	24.7449	25.6793	0.0534737	0.107439	0.8747	0.99973	no
XLOC_001131	XLOC_001131	LOC100861791	1:134415466-134490873	q1	q2	OK	41.0066	46.5516	0.182975	0.124374	0.8613	0.99973	no
XLOC_001132	XLOC_001132	4931440L10Rik	1:134540944-134547022	q1	q2	NOTEST	0.0171061	0	#NAME?	0	1	1	no
XLOC_001133	XLOC_001133	Ppp1r12b	1:134765942-134955940	q1	q2	OK	15.3075	11.856	-0.368624	-0.641661	0.3708	0.99973	no
XLOC_001134	XLOC_001134	Lgr6	1:134986352-135105276	q1	q2	OK	1.57352	0.968875	-0.699615	-0.915518	0.19855	0.99973	no
XLOC_001135	XLOC_001135	Ptprv	1:135108497-135132575	q1	q2	OK	0.904606	0.693466	-0.383465	-0.530469	0.4483	0.99973	no
XLOC_001136	XLOC_001136	Gpr37l1	1:135160249-135167681	q1	q2	OK	98.3349	156.774	0.672911	1.37158	0.0503	0.978742	no
XLOC_001137	XLOC_001137	Elf3	1:135253573-135258472	q1	q2	NOTEST	0.0227998	0.0983228	2.10851	0	1	1	no
XLOC_001138	XLOC_001138	Rnpep	1:135262698-135284084	q1	q2	OK	20.9815	20.2386	-0.0520118	-0.0985342	0.88755	0.99973	no
XLOC_001139	XLOC_001139	Timm17a	1:135301534-135313737	q1	q2	OK	60.6251	64.7881	0.0958142	0.186622	0.78695	0.99973	no
XLOC_001140	XLOC_001140	Shisa4	1:135371455-135375063	q1	q2	OK	113.063	92.26	-0.293353	-0.599427	0.39475	0.99973	no
XLOC_001141	XLOC_001141	Ipo9	1:135382314-135430491	q1	q2	OK	33.6376	32.4153	-0.0534004	-0.110447	0.87725	0.99973	no
XLOC_001142	XLOC_001142	Nav1	1:135434579-135585355	q1	q2	OK	15.0824	13.6168	-0.147477	-0.287069	0.6815	0.99973	no
XLOC_001143	XLOC_001143	Pkp1	1:135871394-135919024	q1	q2	NOTEST	0.239727	0.0827606	-1.53438	0	1	1	no
XLOC_001144	XLOC_001144	Igfn1	1:135953577-136006342	q1	q2	OK	2.84746	1.74732	-0.704532	-1.18885	0.09825	0.99973	no
XLOC_001145	XLOC_001145	6530439I21	1:136127718-136131183	q1	q2	NOTEST	0.140653	0.191532	0.44545	0	1	1	no
XLOC_001146	XLOC_001146	2310006M14Rik	1:136181651-136211376	q1	q2	NOTEST	0.17298	0.198661	0.199704	0	1	1	no
XLOC_001147	XLOC_001147	5730559C18Rik	1:136213521-136241821	q1	q2	OK	1.02023	1.09339	0.0999217	0.129995	0.8551	0.99973	no
XLOC_001148	XLOC_001148	Gpr25	1:136258913-136260873	q1	q2	OK	4.19093	3.6388	-0.203807	-0.307412	0.6581	0.99973	no
XLOC_001149	XLOC_001149	Camsap2	1:136268122-136346104	q1	q2	OK	27.6783	23.5161	-0.235108	-0.476264	0.49945	0.99973	no
XLOC_001150	XLOC_001150	9230116N13Rik	1:136411915-136440220	q1	q2	NOTEST	0.112703	0.261514	1.21436	0	1	1	no
XLOC_001151	XLOC_001151	4933409D19Rik	1:136603032-136605757	q1	q2	NOTEST	0	0	0	0	1	1	no
XLOC_001152	XLOC_001152	Gm8762	1:136789181-136789566	q1	q2	NOTEST	0.279348	0	#NAME?	0	1	1	no
XLOC_001153	XLOC_001153	Nr5a2	1:136843583-136960448	q1	q2	NOTEST	0.0265086	0.0461127	0.798701	0	1	1	no
XLOC_001154	XLOC_001154	Ptprc	1:138062860-138175305	q1	q2	OK	0.713178	0.711726	-0.00293999	-0.00397352	0.9947	0.99973	no
XLOC_001155	XLOC_001155	Nek7	1:138484713-138619696	q1	q2	OK	14.144	11.3863	-0.312895	-0.605752	0.392	0.99973	no
XLOC_001156	XLOC_001156	Gm5833	1:138640094-138682075	q1	q2	NOTEST	0	0	0	0	1	1	no
XLOC_001157	XLOC_001157	Lhx9	1:138825185-138847579	q1	q2	OK	1.1236	1.83147	0.704878	0.82135	0.24015	0.99973	no
XLOC_001158	XLOC_001158	2310009B15Rik	1:138851978-138856854	q1	q2	OK	6.5162	8.70477	0.417776	0.542875	0.4274	0.99973	no
XLOC_001159	XLOC_001159	1700019P21Rik	1:138876271-138876950	q1	q2	NOTEST	0	0	0	0	1	1	no
XLOC_001160	XLOC_001160	Crb1	1:139198253-139377076	q1	q2	NOTEST	0.221054	0.144568	-0.612649	0	1	1	no
XLOC_001161	XLOC_001161	Cfhr1	1:139547063-139560222	q1	q2	NOTEST	0.0335746	0.0359787	0.0997728	0	1	1	no
XLOC_001162	XLOC_001162	Cfhr3	1:139584776-139660914	q1	q2	NOTEST	0	0	0	0	1	1	no
XLOC_001163	XLOC_001163	Gm4788	1:139697918-139781239	q1	q2	NOTEST	0.0158033	0.0329284	1.05911	0	1	1	no
XLOC_001164	XLOC_001164	Cfhr2	1:139810291-139858699	q1	q2	NOTEST	0	0.0393176	inf	0	1	1	no
XLOC_001165	XLOC_001165	Cfh	1:140085854-140183411	q1	q2	OK	6.50325	7.45595	0.197229	0.352899	0.6101	0.99973	no
XLOC_001166	XLOC_001166	4930590L20Rik	1:140246256-140656402	q1	q2	NOTEST	0.0566731	0.0787226	0.474114	0	1	1	no
XLOC_001167	XLOC_001167	Gm4845	1:141256567-141257158	q1	q2	NOTEST	0	0	0	0	1	1	no
XLOC_001168	XLOC_001168	Cdc73	1:143607498-143702684	q1	q2	OK	8.73481	7.44605	-0.230302	-0.247845	0.72105	0.99973	no
XLOC_001169	XLOC_001169	Trove2	1:143750789-143777051	q1	q2	OK	8.89722	8.58008	-0.0523631	-0.106407	0.87515	0.99973	no
XLOC_001170	XLOC_001170	Rgs2	1:143999337-144016831	q1	q2	OK	22.7521	15.4203	-0.56117	-1.00337	0.1518	0.99973	no
XLOC_001171	XLOC_001171	Rgs13	1:144138666-144177372	q1	q2	NOTEST	0.222681	0.177992	-0.323165	0	1	1	no
XLOC_001172	XLOC_001172	Rgs1	1:144244668-144249104	q1	q2	NOTEST	0.126188	0.0579503	-1.12269	0	1	1	no
XLOC_001173	XLOC_001173	Rgs21	1:144519689-144545320	q1	q2	NOTEST	0	0	0	0	1	1	no
XLOC_001174	XLOC_001174	Rgs18	1:144752840-144775421	q1	q2	NOTEST	0.0358757	0.0789173	1.13733	0	1	1	no
XLOC_001175	XLOC_001175	Gm9931	1:147280757-147281936	q1	q2	NOTEST	0	0	0	0	1	1	no
XLOC_001176	XLOC_001176	Pla2g4a	1:149829621-149961284	q1	q2	OK	1.54883	2.10361	0.441695	0.631093	0.34425	0.99973	no
XLOC_001177	XLOC_001177	7530420F21Rik	1:150076660-150099766	q1	q2	NOTEST	0.136726	0.195769	0.517863	0	1	1	no
XLOC_001178	XLOC_001178	Gm15453	1:150265534-150266066	q1	q2	NOTEST	0.0599281	0.114495	0.933984	0	1	1	no
XLOC_001179	XLOC_001179	Gm4322	1:150268921-150269266	q1	q2	NOTEST	0	0	0	0	1	1	no
XLOC_001180	XLOC_001180	2310030A07Rik	1:150319416-150346771	q1	q2	NOTEST	0	0	0	0	1	1	no
XLOC_001181	XLOC_001181	BC003331	1:150361310-150466165	q1	q2	OK	17.1855	18.4024	0.0987078	0.0962502	0.8913	0.99973	no
XLOC_001182	XLOC_001182	Prg4	1:150361310-150466165	q1	q2	OK	2.4869	2.73248	0.135868	0.0505702	0.95495	0.99973	no
XLOC_001183	XLOC_001183	Hmcn1	1:150562499-150993435	q1	q2	NOTEST	0.545373	0.530029	-0.0411728	0	1	1	no
XLOC_001184	XLOC_001184	1200016B10Rik	1:151367698-151428435	q1	q2	OK	3.00279	3.5861	0.256115	0.421002	0.5445	0.99973	no
XLOC_001185	XLOC_001185	Rnf2	1:151469405-151500823	q1	q2	OK	10.0925	9.08674	-0.151448	-0.282125	0.6933	0.99973	no
XLOC_001186	XLOC_001186	Gm19503	1:151520314-151520687	q1	q2	NOTEST	0	0	0	0	1	1	no
XLOC_001187	XLOC_001187	1700025G04Rik	1:151884523-152090320	q1	q2	OK	12.6628	11.7949	-0.102434	-0.209876	0.7655	0.99973	no
XLOC_001188	XLOC_001188	Tsen15	1:152370734-152386682	q1	q2	OK	15.5985	18.445	0.24182	0.412365	0.55245	0.99973	no
XLOC_001189	XLOC_001189	Rgl1	1:152517529-152625111	q1	q2	OK	29.2956	19.1699	-0.611842	-1.2135	0.089	0.99973	no
XLOC_001190	XLOC_001190	LOC100861876	1:152674948-152766336	q1	q2	OK	19.6458	9.24577	-1.08735	-1.37727	0.0472	0.947204	no
XLOC_001191	XLOC_001191	Gm19545	1:152766541-152775580	q1	q2	OK	33.5952	22.3926	-0.585232	-0.35497	0.61635	0.99973	no
XLOC_001192	XLOC_001192	Smg7	1:152836994-152902646	q1	q2	OK	23.2745	21.9836	-0.0823234	-0.168963	0.8158	0.99973	no
XLOC_001193	XLOC_001193	Lamc2	1:153122755-153186447	q1	q2	OK	3.0223	1.70017	-0.829967	-1.29886	0.067	0.99973	no
XLOC_001194	XLOC_001194	Lamc1	1:153218921-153332786	q1	q2	OK	6.62085	6.44839	-0.0380772	-0.0725042	0.9148	0.99973	no
XLOC_001195	XLOC_001195	E330020D12Rik	1:153404185-153414233	q1	q2	OK	0.461385	0.714548	0.631059	0.721024	0.3113	0.99973	no
XLOC_001196	XLOC_001196	Dhx9	1:153455757-153487660	q1	q2	OK	33.5247	30.9475	-0.1154	-0.236392	0.73135	0.99973	no
XLOC_001197	XLOC_001197	Npl	1:153503015-153549714	q1	q2	OK	2.39488	3.29444	0.460079	0.618484	0.36675	0.99973	no
XLOC_001198	XLOC_001198	C230024C17	1:153721239-153737829	q1	q2	NOTEST	0.0163902	0.0779576	2.24986	0	1	1	no
XLOC_001199	XLOC_001199	Rgsl1	1:153779386-153844141	q1	q2	OK	0.663605	0.394446	-0.750499	-0.897811	0.18485	0.99973	no
XLOC_001200	XLOC_001200	5830403L16Rik	1:153849541-153851195	q1	q2	OK	0.920831	0.38389	-1.26224	-1.27768	0.0844	0.99973	no
XLOC_001201	XLOC_001201	LOC100861882	1:153899944-153923878	q1	q2	OK	652.058	616.567	-0.0807435	-0.0526207	0.9457	0.99973	no
XLOC_001202	XLOC_001202	4930452N14Rik	1:154241520-154256906	q1	q2	NOTEST	0.124805	0	#NAME?	0	1	1	no
XLOC_001203	XLOC_001203	Cacna1e	1:154392518-154725920	q1	q2	OK	25.13	24.4976	-0.0367744	-0.0695977	0.92275	0.99973	no
XLOC_001204	XLOC_001204	Ier5	1:155096366-155099636	q1	q2	OK	36.8565	18.0745	-1.02797	-2.05351	0.0043	0.277729	no
XLOC_001205	XLOC_001205	Mr1	1:155127877-155146780	q1	q2	OK	1.92103	2.31081	0.26652	0.377451	0.5885	0.99973	no
XLOC_001206	XLOC_001206	BC034090	1:155212470-155242323	q1	q2	OK	2.74646	2.80119	0.0284675	0.0469279	0.94755	0.99973	no
XLOC_001207	XLOC_001207	Gm19678	1:155212470-155242323	q1	q2	NOTEST	0.0657758	0.0638	-0.0440004	0	1	1	no
XLOC_001208	XLOC_001208	Xpr1	1:155275656-155417444	q1	q2	OK	20.7474	16.8581	-0.299487	-0.609272	0.38305	0.99973	no
XLOC_001209	XLOC_001209	Gm5532	1:155520172-155527111	q1	q2	NOTEST	0.0767515	0.0244395	-1.65098	0	1	1	no
XLOC_001210	XLOC_001210	Lhx4	1:155701691-155742027	q1	q2	NOTEST	0.0480081	0.0729451	0.603535	0	1	1	no
XLOC_001211	XLOC_001211	Qsox1	1:155774732-155812899	q1	q2	OK	10.0517	10.2138	0.0230883	0.0422413	0.95455	0.99973	no
XLOC_001212	XLOC_001212	Cep350	1:155844963-155973255	q1	q2	OK	6.25105	6.88888	0.140171	0.277627	0.69495	0.99973	no
XLOC_001213	XLOC_001213	Tor1aip1	1:156004598-156068861	q1	q2	OK	9.64902	11.552	0.259691	0.322143	0.649	0.99973	no
XLOC_001214	XLOC_001214	Fam163a	1:156075965-156087888	q1	q2	OK	3.61727	2.08986	-0.791497	-1.2698	0.0716	0.99973	no
XLOC_001215	XLOC_001215	Tdrd5	1:156255295-156303348	q1	q2	NOTEST	0.41403	0.524614	0.341521	0	1	1	no
XLOC_001216	XLOC_001216	9430070O13Rik	1:156330642-156420908	q1	q2	NOTEST	0.0664077	0.0656069	-0.0175025	0	1	1	no
XLOC_001217	XLOC_001217	Soat1	1:156428107-156474328	q1	q2	OK	4.91039	4.53038	-0.116206	-0.208378	0.7579	0.99973	no
XLOC_001218	XLOC_001218	Tor3a	1:156653616-156674339	q1	q2	OK	2.40708	2.59883	0.110577	0.171706	0.8058	0.99973	no
XLOC_001219	XLOC_001219	Fam20b	1:156678544-156718910	q1	q2	OK	28.6849	26.1688	-0.132444	-0.272879	0.68795	0.99973	no
XLOC_001220	XLOC_001220	Ralgps2	1:156804165-156939626	q1	q2	OK	8.93538	7.95658	-0.16738	-0.336565	0.63245	0.99973	no
XLOC_001221	XLOC_001221	1700057K13Rik	1:157099147-157108645	q1	q2	NOTEST	0.028451	0.054357	0.933984	0	1	1	no
XLOC_001222	XLOC_001222	Rasal2	1:157135182-157420236	q1	q2	OK	11.6243	8.45962	-0.45848	-0.840656	0.2469	0.99973	no
XLOC_001223	XLOC_001223	Gm20057	1:157622187-157622607	q1	q2	NOTEST	0	0	0	0	1	1	no
XLOC_001224	XLOC_001224	Fam5b	1:158245268-158356260	q1	q2	OK	32.2682	21.3325	-0.597057	-1.19993	0.09295	0.99973	no
XLOC_001225	XLOC_001225	Pappa2	1:158711730-158957438	q1	q2	OK	0.665505	0.429107	-0.633111	-0.873252	0.21485	0.99973	no
XLOC_001226	XLOC_001226	1600012P17Rik	1:158967700-158980463	q1	q2	NOTEST	0	0	0	0	1	1	no
XLOC_001227	XLOC_001227	4930562F07Rik	1:160044379-160078587	q1	q2	OK	0.44042	0.748673	0.765457	0.323604	0.72195	0.99973	no
XLOC_001228	XLOC_001228	Tnn	1:160085028-160153575	q1	q2	NOTEST	0.0416143	0.0650444	0.644348	0	1	1	no
XLOC_001229	XLOC_001229	Cacybp	1:160202366-160212892	q1	q2	OK	42.5289	42.8433	0.0106277	0.0212853	0.9766	0.99973	no
XLOC_001230	XLOC_001230	Rabgap1l	1:160219173-160792938	q1	q2	OK	29.5504	24.6421	-0.262056	-0.49196	0.4805	0.99973	no
XLOC_001231	XLOC_001231	Mir1927	1:160219173-160792938	q1	q2	NOTEST	0	0	0	0	1	1	no
XLOC_001232	XLOC_001232	Gpr52	1:160219173-160792938	q1	q2	OK	7.78375	4.85968	-0.679604	-0.261247	0.70095	0.99973	no
XLOC_001233	XLOC_001233	Zbtb37	1:161017755-161034259	q1	q2	OK	1.03702	1.10049	0.0857026	0.108084	0.87525	0.99973	no
XLOC_001234	XLOC_001234	Dars2	1:161040612-161070632	q1	q2	OK	5.79842	5.28671	-0.133289	-0.237015	0.7334	0.99973	no
XLOC_001235	XLOC_001235	Klhl20	1:161088377-161131479	q1	q2	OK	6.37804	6.52065	0.031901	0.0588144	0.93285	0.99973	no
XLOC_001236	XLOC_001236	4930469G21Rik	1:161142711-161170507	q1	q2	NOTEST	0.49937	0.246949	-1.0159	0	1	1	no
XLOC_001237	XLOC_001237	Prdx6	1:161240111-161251166	q1	q2	OK	83.7971	78.9133	-0.0866313	-0.177454	0.79805	0.99973	no
XLOC_001238	XLOC_001238	Fasl	1:161780690-161788495	q1	q2	NOTEST	0.0234877	0.106067	2.175	0	1	1	no
XLOC_001239	XLOC_001239	AI848100	1:161816111-161876661	q1	q2	OK	7.7655	7.62939	-0.025511	-0.050472	0.94155	0.99973	no
XLOC_001240	XLOC_001240	4930558K02Rik	1:161942088-161979636	q1	q2	NOTEST	0	0.0353593	inf	0	1	1	no
XLOC_001241	XLOC_001241	Dnm3	1:161987301-162478034	q1	q2	OK	28.5683	29.7037	0.0562298	0.112872	0.87115	0.99973	no
XLOC_001242	XLOC_001242	Mettl13	1:162533670-162548345	q1	q2	OK	4.46984	4.07847	-0.132196	-0.216683	0.7511	0.99973	no
XLOC_001243	XLOC_001243	7420461P10Rik	1:162639149-162658219	q1	q2	NOTEST	0.227148	0.516585	1.18537	0	1	1	no
XLOC_001244	XLOC_001244	Prrc2c	1:162671784-162740556	q1	q2	OK	24.3247	23.9285	-0.0236905	-0.0456198	0.94635	0.99973	no
XLOC_001245	XLOC_001245	Fmo4	1:162793882-162812549	q1	q2	NOTEST	0.0699147	0.075981	0.120043	0	1	1	no
XLOC_001246	XLOC_001246	Fmo1	1:162829560-162866548	q1	q2	OK	4.01435	3.77685	-0.0879818	-0.136929	0.8418	0.99973	no
XLOC_001247	XLOC_001247	Fmo2	1:162875046-162898712	q1	q2	NOTEST	0.297694	0.24708	-0.26885	0	1	1	no
XLOC_001248	XLOC_001248	Fmo6	1:162916550-162937225	q1	q2	NOTEST	0.0307982	0	#NAME?	0	1	1	no
XLOC_001249	XLOC_001249	Fmo3	1:162953799-162984491	q1	q2	NOTEST	0	0	0	0	1	1	no
XLOC_001250	XLOC_001250	4921528O07Rik	1:163024301-163085670	q1	q2	NOTEST	0	0	0	0	1	1	no
XLOC_001251	XLOC_001251	Prrx1	1:163245118-163313650	q1	q2	OK	2.0984	2.4782	0.240002	0.386069	0.5749	0.99973	no
XLOC_001252	XLOC_001252	Gorab	1:163384908-163403641	q1	q2	OK	4.37684	4.92006	0.168789	0.276018	0.6876	0.99973	no
XLOC_001253	XLOC_001253	Mettl11b	1:163702992-163725232	q1	q2	NOTEST	0.412879	0.161645	-1.35289	0	1	1	no
XLOC_001254	XLOC_001254	BC055324	1:163930063-163994781	q1	q2	OK	1.08667	1.3183	0.278771	0.142736	0.8418	0.99973	no
XLOC_001255	XLOC_001255	Gm16548	1:164115263-164220274	q1	q2	NOTEST	0.057198	0.0529678	-0.110848	0	1	1	no
XLOC_001256	XLOC_001256	Blzf1	1:164289799-164307484	q1	q2	OK	5.84914	5.63392	-0.0540865	-0.0943444	0.8902	0.99973	no
XLOC_001257	XLOC_001257	Atp1b1	1:164307674-164458355	q1	q2	OK	785.501	681.361	-0.205193	-0.376185	0.5914	0.99973	no
XLOC_001258	XLOC_001258	Xcl1	1:164931647-164935510	q1	q2	NOTEST	0	0	0	0	1	1	no
XLOC_001259	XLOC_001259	4930568G15Rik	1:165066616-165091930	q1	q2	NOTEST	0	0.172803	inf	0	1	1	no
XLOC_001260	XLOC_001260	Tbx19	1:165137852-165160773	q1	q2	NOTEST	0.0161126	0	#NAME?	0	1	1	no
XLOC_001261	XLOC_001261	Sft2d2	1:165174340-165194433	q1	q2	OK	8.11431	7.15656	-0.181201	-0.35236	0.61655	0.99973	no
XLOC_001262	XLOC_001262	Tiprl	1:165212285-165236958	q1	q2	OK	11.2639	11.3101	0.00590651	0.0117036	0.986	0.99973	no
XLOC_001263	XLOC_001263	Dcaf6	1:165329499-165460463	q1	q2	OK	33.1853	25.7739	-0.364633	-0.744442	0.2904	0.99973	no
XLOC_001264	XLOC_001264	Mpzl1	1:165592180-165635777	q1	q2	OK	13.2391	17.1124	0.370231	0.691127	0.32575	0.99973	no
XLOC_001265	XLOC_001265	Rcsd1	1:165648944-165708094	q1	q2	OK	3.16988	3.01688	-0.0713699	-0.108022	0.87655	0.99973	no
XLOC_001266	XLOC_001266	Gm19627	1:165708435-165710068	q1	q2	NOTEST	0.0151012	0	#NAME?	0	1	1	no
XLOC_001267	XLOC_001267	Pou2f1	1:165788680-166002634	q1	q2	OK	2.85697	3.41447	0.257177	0.477942	0.5004	0.99973	no
XLOC_001268	XLOC_001268	Dusp27	1:166098147-166127898	q1	q2	NOTEST	0.185334	0.141431	-0.39003	0	1	1	no
XLOC_001269	XLOC_001269	Mael	1:166201384-166238744	q1	q2	NOTEST	0.156153	0.0691199	-1.17579	0	1	1	no
XLOC_001270	XLOC_001270	Gm15853	1:166377881-166409828	q1	q2	OK	0.970183	0.787436	-0.301094	-0.074918	0.8885	0.99973	no
XLOC_001271	XLOC_001271	Pogk	1:166377881-166409828	q1	q2	OK	12.5364	14.5783	0.217693	0.359301	0.61325	0.99973	no
XLOC_001272	XLOC_001272	Gm4846	1:166483612-166497588	q1	q2	NOTEST	0	0	0	0	1	1	no
XLOC_001273	XLOC_001273	Gm4847	1:166628970-166647693	q1	q2	NOTEST	0.0112321	0.00979729	-0.197175	0	1	1	no
XLOC_001274	XLOC_001274	Fmo9	1:166662054-166681845	q1	q2	NOTEST	0	0	0	0	1	1	no
XLOC_001275	XLOC_001275	Gm16701	1:166974022-166999730	q1	q2	OK	2.05639	2.26304	0.138147	0.16345	0.81785	0.99973	no
XLOC_001276	XLOC_001276	Uck2	1:167226082-167285127	q1	q2	OK	12.302	9.84837	-0.320937	-0.534313	0.4456	0.99973	no
XLOC_001277	XLOC_001277	LOC100862084	1:167308669-167333978	q1	q2	OK	34.1491	42.2605	0.30746	0.23162	0.7437	0.99973	no
XLOC_001278	XLOC_001278	Mgst3	1:167372383-167393797	q1	q2	OK	125.967	123.228	-0.0317137	-0.0626567	0.934	0.99973	no
XLOC_001279	XLOC_001279	Lrrc52	1:167445674-167466780	q1	q2	NOTEST	0	0.0809492	inf	0	1	1	no
XLOC_001280	XLOC_001280	Gm19995	1:167487894-167503031	q1	q2	NOTEST	0	0	0	0	1	1	no
XLOC_001281	XLOC_001281	Pbx1	1:168119363-168432258	q1	q2	OK	33.2147	23.8857	-0.475677	-0.965649	0.16765	0.99973	no
XLOC_001282	XLOC_001282	Nuf2	1:169497933-169531464	q1	q2	OK	1.03015	1.55446	0.593552	0.770556	0.262	0.99973	no
XLOC_001283	XLOC_001283	LOC100862094	1:169655500-169694242	q1	q2	OK	20.5873	19.0448	-0.112357	-0.148677	0.82815	0.99973	no
XLOC_001284	XLOC_001284	Rgs4	1:169741476-169747642	q1	q2	OK	198.694	103.851	-0.936032	-1.87713	0.0079	0.403451	no
XLOC_001285	XLOC_001285	Hsd17b7	1:169949536-169969205	q1	q2	OK	6.366	5.22293	-0.285526	-0.526733	0.43985	0.99973	no
XLOC_001286	XLOC_001286	Ddr2	1:169969408-170088944	q1	q2	OK	1.87337	1.94288	0.0525632	0.0872024	0.9044	0.99973	no
XLOC_001287	XLOC_001287	Uap1	1:170142002-170174946	q1	q2	OK	24.5512	21.1881	-0.212542	-0.420763	0.5574	0.99973	no
XLOC_001288	XLOC_001288	Uhmk1	1:170199255-170215393	q1	q2	OK	31.4624	26.4201	-0.25199	-0.428424	0.54405	0.99973	no
XLOC_001289	XLOC_001289	Gm6345	1:170254048-170255739	q1	q2	NOTEST	0.20453	0.36975	0.85424	0	1	1	no
XLOC_001290	XLOC_001290	Gm7694	1:170298192-170306332	q1	q2	OK	1.72449	2.26474	0.393171	0.594549	0.38915	0.99973	no
XLOC_001291	XLOC_001291	Nos1ap	1:170317495-170589849	q1	q2	OK	33.3164	20.5717	-0.695573	-1.25153	0.08005	0.99973	no
XLOC_001292	XLOC_001292	Atf6	1:170704456-170867771	q1	q2	OK	16.9165	10.7897	-0.648775	-1.31852	0.0584	0.99973	no
XLOC_001293	XLOC_001293	Dusp12	1:170874187-170885540	q1	q2	OK	9.97043	10.4977	0.0743447	0.123078	0.8572	0.99973	no
XLOC_001294	XLOC_001294	Fcrlb	1:170907272-170912941	q1	q2	OK	0.489578	0.620005	0.340741	0.331286	0.64375	0.99973	no
XLOC_001295	XLOC_001295	Fcrla	1:170917593-170927583	q1	q2	NOTEST	0.0216475	0.0448531	1.05101	0	1	1	no
XLOC_001296	XLOC_001296	Fcgr2b	1:170960557-170976071	q1	q2	OK	2.28229	2.08013	-0.133809	-0.173661	0.80575	0.99973	no
XLOC_001297	XLOC_001297	Fcgr3	1:171051168-171059403	q1	q2	OK	9.56636	6.59697	-0.536166	-0.846016	0.2317	0.99973	no
XLOC_001298	XLOC_001298	Sdhc	1:171129156-171150603	q1	q2	OK	79.7326	96.2304	0.271324	0.54531	0.4394	0.99973	no
XLOC_001299	XLOC_001299	Pcp4l1	1:171173263-171196268	q1	q2	OK	133.572	95.3673	-0.486054	-0.999492	0.14615	0.99973	no
XLOC_001300	XLOC_001300	Tomm40l	1:171213969-171222514	q1	q2	OK	25.9244	28.8267	0.153095	0.306764	0.6564	0.99973	no
XLOC_001301	XLOC_001301	Fcer1g	1:171229571-171234349	q1	q2	OK	14.0365	13.0989	-0.0997311	-0.144373	0.83745	0.99973	no
XLOC_001302	XLOC_001302	Ndufs2	1:171234859-171247112	q1	q2	OK	145.095	151.283	0.0602547	0.12432	0.8529	0.99973	no
XLOC_001303	XLOC_001303	Ppox	1:171276991-171281186	q1	q2	OK	9.35493	11.7666	0.330903	0.580028	0.4005	0.99973	no
XLOC_001304	XLOC_001304	Usp21	1:171281948-171287961	q1	q2	OK	19.6997	18.3128	-0.105323	-0.202559	0.7713	0.99973	no
XLOC_001305	XLOC_001305	Ufc1	1:171288563-171294982	q1	q2	OK	71.4385	74.3141	0.056934	0.112223	0.8718	0.99973	no
XLOC_001306	XLOC_001306	Gm20045	1:171323940-171327754	q1	q2	OK	1.60036	1.78869	0.16051	0.20231	0.77475	0.99973	no
XLOC_001307	XLOC_001307	Nit1	1:171329144-171345645	q1	q2	OK	23.5214	25.3218	0.106403	0.133481	0.84305	0.99973	no
XLOC_001308	XLOC_001308	Klhdc9	1:171358448-171360798	q1	q2	OK	10.5486	10.9177	0.0496112	0.0840021	0.9035	0.99973	no
XLOC_001309	XLOC_001309	Itln1	1:171518122-171535294	q1	q2	NOTEST	0	0	0	0	1	1	no
XLOC_001310	XLOC_001310	Ly9	1:171588612-171607360	q1	q2	NOTEST	0.0950545	0.148561	0.644227	0	1	1	no
XLOC_001311	XLOC_001311	Slamf7	1:171632402-171653037	q1	q2	NOTEST	0.0272241	0.00729336	-1.90023	0	1	1	no
XLOC_001312	XLOC_001312	LOC100862186	1:171917461-171943868	q1	q2	NOTEST	0.0421977	0.139236	1.7223	0	1	1	no
XLOC_001313	XLOC_001313	Vangl2	1:172004370-172027268	q1	q2	OK	3.68263	4.15864	0.175375	0.260938	0.7102	0.99973	no
XLOC_001314	XLOC_001314	Nhlh1	1:172052291-172057596	q1	q2	NOTEST	0.311255	0.231945	-0.424318	0	1	1	no
XLOC_001315	XLOC_001315	Ncstn	1:172066012-172137472	q1	q2	OK	26.7942	24.1463	-0.150116	-0.112365	0.87415	0.99973	no
XLOC_001316	XLOC_001316	Gm20101	1:172066012-172137472	q1	q2	OK	81.7675	94.3474	0.206456	0.127486	0.8576	0.99973	no
XLOC_001317	XLOC_001317	Pea15a	1:172196728-172206781	q1	q2	OK	227.702	256.29	0.170625	0.343525	0.62085	0.99973	no
XLOC_001318	XLOC_001318	Casq1	1:172209893-172219895	q1	q2	OK	0.565338	0.915873	0.696034	0.768506	0.2815	0.99973	no
XLOC_001319	XLOC_001319	Atp1a4	1:172223507-172258424	q1	q2	NOTEST	0.0661829	0.0786231	0.248495	0	1	1	no
XLOC_001320	XLOC_001320	Atp1a2	1:172271708-172298064	q1	q2	OK	230.886	278.518	0.270587	0.511177	0.4598	0.99973	no
XLOC_001321	XLOC_001321	Kcnj9	1:172321032-172329263	q1	q2	OK	44.6979	40.0465	-0.158532	-0.323776	0.64225	0.99973	no
XLOC_001322	XLOC_001322	LOC100862199	1:172472702-172507378	q1	q2	NOTEST	0.0478426	0	#NAME?	0	1	1	no
XLOC_001323	XLOC_001323	4933439K11Rik	1:172521129-172550806	q1	q2	NOTEST	0.235214	0.274537	0.223031	0	1	1	no
XLOC_001324	XLOC_001324	Slamf8	1:172581376-172590568	q1	q2	NOTEST	0.0774647	0.0861254	0.152899	0	1	1	no
XLOC_001325	XLOC_001325	Fcrl6	1:172596639-172602551	q1	q2	NOTEST	0	0	0	0	1	1	no
XLOC_001326	XLOC_001326	Dusp23	1:172630768-172632974	q1	q2	OK	3.94169	2.77792	-0.504811	-0.692974	0.3262	0.99973	no
XLOC_001327	XLOC_001327	Gm2710	1:172669033-172679195	q1	q2	NOTEST	0.252846	0.231494	-0.127285	0	1	1	no
XLOC_001328	XLOC_001328	Apcs	1:172893960-172895054	q1	q2	NOTEST	0	0	0	0	1	1	no
XLOC_001329	XLOC_001329	Olfr1408	1:173130282-173131215	q1	q2	NOTEST	0	0	0	0	1	1	no
XLOC_001330	XLOC_001330	Olfr1406	1:173183441-173184504	q1	q2	NOTEST	0	0	0	0	1	1	no
XLOC_001331	XLOC_001331	Fcer1a	1:173221270-173227229	q1	q2	NOTEST	0	0	0	0	1	1	no
XLOC_001332	XLOC_001332	Gm11062	1:173274460-173277756	q1	q2	NOTEST	0	0	0	0	1	1	no
XLOC_001333	XLOC_001333	Darc	1:173331885-173333503	q1	q2	OK	42.1136	64.1543	0.607261	1.18083	0.0973	0.99973	no
XLOC_001334	XLOC_001334	Cadm3	1:173334253-173367695	q1	q2	OK	125.194	154.519	0.303626	0.613059	0.37915	0.99973	no
XLOC_001335	XLOC_001335	Gm4955	1:173468412-173486872	q1	q2	NOTEST	0.054739	0.0137743	-1.99059	0	1	1	no
XLOC_001336	XLOC_001336	BC094916	1:173521310-173535957	q1	q2	NOTEST	0	0	0	0	1	1	no
XLOC_001337	XLOC_001337	Pydc4	1:173591956-173599274	q1	q2	NOTEST	0.0163346	0.0226898	0.474114	0	1	1	no
XLOC_001338	XLOC_001338	Gm20134	1:173673679-173698392	q1	q2	NOTEST	0	0	0	0	1	1	no
XLOC_001339	XLOC_001339	AI607873	1:173723426-173741809	q1	q2	NOTEST	0.189445	0.212893	0.168351	0	1	1	no
XLOC_001340	XLOC_001340	Ifi204	1:173747292-173766919	q1	q2	NOTEST	0.132139	0.164347	0.31468	0	1	1	no
XLOC_001341	XLOC_001341	Gm16340	1:173776280-173798271	q1	q2	NOTEST	0.0654933	0.0298992	-1.13124	0	1	1	no
XLOC_001342	XLOC_001342	Gm7897	1:173824575-173830026	q1	q2	NOTEST	0	0	0	0	1	1	no
XLOC_001343	XLOC_001343	Mndal	1:173857219-173880187	q1	q2	OK	0.43836	0.794765	0.858414	0.91234	0.1859	0.99973	no
XLOC_001344	XLOC_001344	Mnda	1:173896354-173912922	q1	q2	NOTEST	0.0410227	0.0189944	-1.11085	0	1	1	no
XLOC_001345	XLOC_001345	Ifi203	1:173920399-173942492	q1	q2	NOTEST	0.333376	0.426936	0.356873	0	1	1	no
XLOC_001346	XLOC_001346	Ifi202b	1:173962568-173982844	q1	q2	NOTEST	0.0322577	0	#NAME?	0	1	1	no
XLOC_001347	XLOC_001347	Ifi205	1:174011997-174031755	q1	q2	NOTEST	0.0140423	0	#NAME?	0	1	1	no
XLOC_001348	XLOC_001348	Olfr231	1:174117090-174118014	q1	q2	NOTEST	0	0	0	0	1	1	no
XLOC_001349	XLOC_001349	Olfr419	1:174249888-174250976	q1	q2	NOTEST	0	0	0	0	1	1	no
XLOC_001350	XLOC_001350	Grem2	1:174833784-174921819	q1	q2	OK	8.32922	6.89262	-0.273128	-0.508456	0.46925	0.99973	no
XLOC_001351	XLOC_001351	Rgs7	1:175059075-175492545	q1	q2	OK	35.2086	30.0473	-0.228691	-0.463835	0.5023	0.99973	no
XLOC_001352	XLOC_001352	Fh1	1:175601377-175625635	q1	q2	OK	55.851	57.7788	0.0489548	0.0999084	0.8854	0.99973	no
XLOC_001353	XLOC_001353	Opn3	1:175662426-175692590	q1	q2	OK	4.20695	5.21488	0.30986	0.26295	0.71825	0.99973	no
XLOC_001354	XLOC_001354	Chml	1:175662426-175692590	q1	q2	OK	3.23568	3.28454	0.0216221	0.0334715	0.9635	0.99973	no
XLOC_001355	XLOC_001355	Pld5	1:175962305-176275312	q1	q2	OK	3.44381	8.90357	1.37038	2.3381	0.0012	0.119782	no
XLOC_001356	XLOC_001356	Cep170	1:176733652-176807124	q1	q2	OK	15.1122	16.3965	0.117671	0.236599	0.73305	0.99973	no
XLOC_001357	XLOC_001357	Mir350	1:176733652-176807124	q1	q2	OK	0	13.6098	inf	#NAME?	0.2179	0.99973	no
XLOC_001358	XLOC_001358	Hmga2-ps1	1:176814811-177020432	q1	q2	OK	0.830832	0.760262	-0.128061	-0.0481893	0.8073	0.99973	no
XLOC_001359	XLOC_001359	Akt3	1:177022114-177248767	q1	q2	OK	37.1838	31.0839	-0.258507	-0.522194	0.4569	0.99973	no
XLOC_001360	XLOC_001360	2310043L19Rik	1:177641541-177642943	q1	q2	NOTEST	0.103452	0	#NAME?	0	1	1	no
XLOC_001361	XLOC_001361	Adss	1:177763177-177796509	q1	q2	OK	37.5403	34.2464	-0.132487	-0.271068	0.69935	0.99973	no
XLOC_001362	XLOC_001362	4930527J03Rik	1:178276046-178278811	q1	q2	NOTEST	0.0881478	0.0612215	-0.525886	0	1	1	no
XLOC_001363	XLOC_001363	B230369F24Rik	1:178315032-178315459	q1	q2	OK	2.76697	2.88138	0.0584562	0.0577784	0.9455	0.99973	no
XLOC_001364	XLOC_001364	Hnrnpu	1:178328299-178337784	q1	q2	OK	134.332	132.972	-0.0146795	-0.0301546	0.96575	0.99973	no
XLOC_001365	XLOC_001365	Smyd3	1:178955030-179518003	q1	q2	OK	8.1919	6.94568	-0.238082	-0.44459	0.52325	0.99973	no
XLOC_001366	XLOC_001366	Tfb2m	1:179528055-179546267	q1	q2	OK	7.38415	7.99572	0.114797	0.200691	0.7634	0.99973	no
XLOC_001367	XLOC_001367	Ahctf1	1:179744903-179804015	q1	q2	OK	8.27575	9.01927	0.12412	0.253899	0.7266	0.99973	no
XLOC_001368	XLOC_001368	Adck3	1:179961088-180196020	q1	q2	OK	12.8912	13.6052	0.0777706	0.0540924	0.9437	0.99973	no
XLOC_001369	XLOC_001369	Psen2	1:180227003-180256300	q1	q2	OK	9.56247	13.2304	0.468404	0.832189	0.232	0.99973	no
XLOC_001370	XLOC_001370	Gm5069	1:180326968-180423659	q1	q2	OK	1.42294	2.27064	0.674225	0.359133	0.59205	0.99973	no
XLOC_001371	XLOC_001371	6330403A02Rik	1:180432372-180483504	q1	q2	OK	54.5007	30.5547	-0.83488	-1.60375	0.02635	0.754287	no
XLOC_001372	XLOC_001372	Mixl1	1:180693042-180697034	q1	q2	NOTEST	0.00947294	0	#NAME?	0	1	1	no
XLOC_001373	XLOC_001373	H3f3a	1:180802565-180828375	q1	q2	OK	141.752	163.016	0.20165	0.410893	0.55395	0.99973	no
XLOC_001374	XLOC_001374	Gm20305	1:180851150-180868113	q1	q2	OK	0.984156	3.24733	1.7223	0.206912	0.5103	0.99973	no
XLOC_001375	XLOC_001375	LOC100862334	1:180903755-180908088	q1	q2	NOTEST	0	0	0	0	1	1	no
XLOC_001376	XLOC_001376	Ephx1	1:180989555-181017495	q1	q2	OK	15.5073	20.5868	0.408775	0.761842	0.28095	0.99973	no
XLOC_001377	XLOC_001377	Nvl	1:181093422-181144157	q1	q2	OK	16.0925	14.1653	-0.184025	-0.356095	0.61365	0.99973	no
XLOC_001378	XLOC_001378	Wdr26	1:181173225-181211978	q1	q2	OK	24.2335	21.5461	-0.169576	-0.350923	0.61305	0.99973	no
XLOC_001379	XLOC_001379	Ccdc121	1:181509632-181511451	q1	q2	OK	0.313157	0.678899	1.11631	1.0961	0.11665	0.99973	no
XLOC_001380	XLOC_001380	Lbr	1:181815314-181842401	q1	q2	OK	4.70721	5.6552	0.264706	0.465772	0.50265	0.99973	no
XLOC_001381	XLOC_001381	Gm5533	1:181851573-181853189	q1	q2	NOTEST	0	0	0	0	1	1	no
XLOC_001382	XLOC_001382	Enah	1:181904444-182019980	q1	q2	OK	23.7536	20.0749	-0.242752	-0.460212	0.5085	0.99973	no
XLOC_001383	XLOC_001383	Vmn1r1	1:182157177-182158098	q1	q2	NOTEST	0	0	0	0	1	1	no
XLOC_001384	XLOC_001384	Degs1	1:182275769-182282759	q1	q2	OK	39.1638	43.4255	0.149022	0.304643	0.6653	0.99973	no
XLOC_001385	XLOC_001385	Fbxo28	1:182313101-182341606	q1	q2	OK	13.3591	11.894	-0.167591	-0.338655	0.6236	0.99973	no
XLOC_001386	XLOC_001386	Capn2	1:182467258-182517483	q1	q2	OK	27.6505	29.836	0.109751	0.224707	0.75015	0.99973	no
XLOC_001387	XLOC_001387	4922505E12Rik	1:182747125-182749180	q1	q2	NOTEST	0	0.014855	inf	0	1	1	no
XLOC_001388	XLOC_001388	Disp1	1:183086263-183221529	q1	q2	OK	1.71061	1.65546	-0.0472792	-0.0734772	0.91605	0.99973	no
XLOC_001389	XLOC_001389	Brox	1:183276341-183297008	q1	q2	OK	22.7797	23.3342	0.0346986	0.0709803	0.92455	0.99973	no
XLOC_001390	XLOC_001390	Mia3	1:183326235-183369565	q1	q2	OK	19.3637	18.6898	-0.0511093	-0.104798	0.88265	0.99973	no
XLOC_001391	XLOC_001391	1700056E22Rik	1:184033031-184033998	q1	q2	NOTEST	0.0776628	0.193298	1.31553	0	1	1	no
XLOC_001392	XLOC_001392	1700112H15Rik	1:184527840-184557691	q1	q2	NOTEST	0	0	0	0	1	1	no
XLOC_001393	XLOC_001393	Hlx	1:184727142-184732493	q1	q2	NOTEST	0.217506	0.484312	1.15488	0	1	1	no
XLOC_001394	XLOC_001394	Mosc1	1:184786766-184811313	q1	q2	NOTEST	0.0262252	0.124737	2.24986	0	1	1	no
XLOC_001395	XLOC_001395	Mosc2	1:184813067-184845847	q1	q2	OK	29.0811	26.5246	-0.132749	-0.259264	0.71215	0.99973	no
XLOC_001396	XLOC_001396	Mir1981	1:184813067-184845847	q1	q2	NOTEST	0	0	0	0	1	1	no
XLOC_001397	XLOC_001397	C130074G19Rik	1:184871925-184883036	q1	q2	OK	25.6386	14.1693	-0.855547	-1.65085	0.02115	0.671731	no
XLOC_001398	XLOC_001398	Mark1	1:184896423-184999549	q1	q2	OK	27.995	21.5953	-0.374449	-0.763442	0.278	0.99973	no
XLOC_001399	XLOC_001399	Iars2	1:185204167-185329401	q1	q2	OK	17.7855	16.661	-0.0942257	-0.109808	0.87595	0.99973	no
XLOC_001400	XLOC_001400	9630028B13Rik	1:185429356-185441819	q1	q2	NOTEST	0.24308	0.244938	0.0109863	0	1	1	no
XLOC_001401	XLOC_001401	Gm2061	1:185447115-185468762	q1	q2	OK	1.42958	1.31537	-0.120128	-0.0616703	0.93575	0.99973	no
XLOC_001402	XLOC_001402	Lyplal1	1:186087731-186117310	q1	q2	OK	3.41341	3.3107	-0.0440776	-0.0628913	0.932	0.99973	no
XLOC_001403	XLOC_001403	Tgfb2	1:186623185-186705992	q1	q2	OK	3.33167	3.49766	0.0701433	0.11968	0.86705	0.99973	no
XLOC_001404	XLOC_001404	Rrp15	1:186721085-186749358	q1	q2	OK	7.17174	7.14211	-0.00597272	-0.00916606	0.9891	0.99973	no
XLOC_001405	XLOC_001405	Spata17	1:187048406-187215446	q1	q2	NOTEST	0.255233	0.30308	0.247886	0	1	1	no
XLOC_001406	XLOC_001406	9330162B11Rik	1:187609005-188214884	q1	q2	NOTEST	0	0	0	0	1	1	no
XLOC_001407	XLOC_001407	Kctd3	1:188971097-189007840	q1	q2	OK	30.7902	29.647	-0.0545863	-0.112039	0.87525	0.99973	no
XLOC_001408	XLOC_001408	Kcnk2	1:189207929-189344897	q1	q2	OK	22.3655	15.1436	-0.562565	-1.09941	0.11585	0.99973	no
XLOC_001409	XLOC_001409	Gm3837	1:189207929-189344897	q1	q2	NOTEST	0.100286	0.328103	1.71004	0	1	1	no
XLOC_001410	XLOC_001410	Cenpf	1:189640605-189688086	q1	q2	NOTEST	0.217542	0.141753	-0.617911	0	1	1	no
XLOC_001411	XLOC_001411	Smyd2	1:189880491-189922288	q1	q2	OK	39.1087	42.1588	0.108344	0.215486	0.7552	0.99973	no
XLOC_001412	XLOC_001412	Prox1	1:190121774-190217279	q1	q2	OK	3.93734	4.71637	0.260457	0.396103	0.5861	0.99973	no
XLOC_001413	XLOC_001413	Rps6kc1	1:190772878-190911770	q1	q2	OK	14.9913	12.1119	-0.307699	-0.612162	0.37975	0.99973	no
XLOC_001414	XLOC_001414	Vash2	1:190947645-190979296	q1	q2	OK	1.26955	1.23059	-0.0449634	-0.060758	0.9305	0.99973	no
XLOC_001415	XLOC_001415	Mfsd7b	1:191005831-191029781	q1	q2	OK	3.91382	5.75021	0.555038	0.929789	0.1857	0.99973	no
XLOC_001416	XLOC_001416	Tatdn3	1:191045825-191062932	q1	q2	OK	9.9101	11.9805	0.273711	0.44558	0.5257	0.99973	no
XLOC_001417	XLOC_001417	Fam71a	1:191162583-191164817	q1	q2	NOTEST	0	0	0	0	1	1	no
XLOC_001418	XLOC_001418	Atf3	1:191170295-191183333	q1	q2	OK	1.197	1.04889	-0.190554	-0.230781	0.74245	0.99973	no
XLOC_001419	XLOC_001419	Nenf	1:191306788-191318118	q1	q2	OK	77.048	92.4054	0.262218	0.497131	0.4831	0.99973	no
XLOC_001420	XLOC_001420	Ppp2r5a	1:191325964-191397041	q1	q2	OK	38.9064	29.8165	-0.3839	-0.737317	0.29715	0.99973	no
XLOC_001421	XLOC_001421	Gm20201	1:191398659-191403272	q1	q2	NOTEST	0.0410155	0.0294687	-0.476983	0	1	1	no
XLOC_001422	XLOC_001422	Dtl	1:191537364-191575534	q1	q2	OK	2.8288	1.57298	-0.846687	-1.29255	0.06735	0.99973	no
XLOC_001423	XLOC_001423	1700034H15Rik	1:191894071-191913247	q1	q2	OK	0.633159	0.609804	-0.0542208	-0.0247482	0.3291	0.99973	no
XLOC_001424	XLOC_001424	Traf5	1:191997206-191999968	q1	q2	OK	1.96414	1.21042	-0.69839	-0.776435	0.262	0.99973	no
XLOC_001425	XLOC_001425	Mir3473c	1:191997206-191999968	q1	q2	NOTEST	0	0	0	0	1	1	no
XLOC_001426	XLOC_001426	Traf5	1:192052687-192092564	q1	q2	OK	1.751	0.837656	-1.06374	-0.824824	0.2552	0.99973	no
XLOC_001427	XLOC_001427	Gm3934	1:192052687-192092564	q1	q2	OK	1.53126	1.46665	-0.0621941	-0.0381176	0.9599	0.99973	no
XLOC_001428	XLOC_001428	Rcor3	1:192100458-192151025	q1	q2	OK	6.28557	6.11672	-0.0392846	-0.0486623	0.94495	0.99973	no
XLOC_001429	XLOC_001429	Hhat	1:192512827-192771219	q1	q2	NOTEST	0.389172	0.257502	-0.595823	0	1	1	no
XLOC_001430	XLOC_001430	A730013G03Rik	1:192833172-192835213	q1	q2	NOTEST	0.066647	0.0804593	0.27172	0	1	1	no
XLOC_001431	XLOC_001431	Sertad4	1:192844487-192856487	q1	q2	OK	7.64	5.87471	-0.379054	-0.67683	0.3321	0.99973	no
XLOC_001432	XLOC_001432	Syt14	1:192897306-193035698	q1	q2	OK	2.74873	2.49103	-0.142023	-0.183417	0.7906	0.99973	no
XLOC_001433	XLOC_001433	Diexf	1:193104402-193130251	q1	q2	OK	3.82541	3.50794	-0.124993	-0.224164	0.74935	0.99973	no
XLOC_001434	XLOC_001434	Traf3ip3	1:193173468-193201546	q1	q2	NOTEST	0.50484	0.564908	0.162191	0	1	1	no
XLOC_001435	XLOC_001435	Hsd11b1	1:193221639-193264045	q1	q2	OK	11.0176	20.3853	0.887722	1.52188	0.03415	0.831839	no
XLOC_001436	XLOC_001436	G0s2	1:193272159-193273216	q1	q2	OK	0.665814	1.16947	0.812659	0.40987	0.638	0.99973	no
XLOC_001437	XLOC_001437	Camk1g	1:193346345-193370282	q1	q2	OK	21.4945	12.8916	-0.737537	-1.42034	0.0443	0.914067	no
XLOC_001438	XLOC_001438	Mir205	1:193507462-193507530	q1	q2	NOTEST	0	0	0	0	1	1	no
XLOC_001439	XLOC_001439	4930503O07Rik	1:194212186-194222759	q1	q2	NOTEST	0	0	0	0	1	1	no
XLOC_001440	XLOC_001440	Gm16897	1:194938820-194976959	q1	q2	OK	1.4593	0.80885	-0.851328	-0.368776	0.5303	0.99973	no
XLOC_001441	XLOC_001441	Cd46	1:195041899-195092248	q1	q2	OK	1.1814	1.36437	0.20774	0.227191	0.75565	0.99973	no
XLOC_001442	XLOC_001442	Cr1l	1:195103787-195131570	q1	q2	OK	8.74619	9.15119	0.0653037	0.109701	0.8775	0.99973	no
XLOC_001443	XLOC_001443	Cr2	1:195136810-195176715	q1	q2	NOTEST	0.0797104	0.072801	-0.130811	0	1	1	no
XLOC_001444	XLOC_001444	9230019H11Rik	10:3119840-3133193	q1	q2	NOTEST	0	0	0	0	1	1	no
XLOC_001445	XLOC_001445	Ppp1r14c	10:3366149-3464975	q1	q2	OK	6.4535	6.51417	0.0134982	0.023198	0.973	0.99973	no
XLOC_001446	XLOC_001446	Iyd	10:3540278-3554877	q1	q2	NOTEST	0.488107	0.426828	-0.193541	0	1	1	no
XLOC_001447	XLOC_001447	Plekhg1	10:3740376-3967303	q1	q2	OK	5.40609	4.69796	-0.202552	-0.353218	0.6177	0.99973	no
XLOC_001448	XLOC_001448	Mthfd1l	10:3973074-4167081	q1	q2	OK	3.82311	4.15149	0.118883	0.1998	0.78135	0.99973	no
XLOC_001449	XLOC_001449	Akap12	10:4266328-4359471	q1	q2	OK	7.2084	10.8753	0.593304	1.14831	0.1084	0.99973	no
XLOC_001450	XLOC_001450	1700052N19Rik	10:4432604-4455140	q1	q2	OK	8.95014	8.4983	-0.074737	-0.13238	0.8447	0.99973	no
XLOC_001451	XLOC_001451	Gm221	10:4509871-4561111	q1	q2	NOTEST	0.28017	0.422019	0.591002	0	1	1	no
XLOC_001452	XLOC_001452	Esr1	10:4612045-5003761	q1	q2	OK	0.628721	0.545941	-0.203676	-0.252464	0.72965	0.99973	no
XLOC_001453	XLOC_001453	Myct1	10:5593727-5606789	q1	q2	NOTEST	0.184142	0.312778	0.764323	0	1	1	no
XLOC_001454	XLOC_001454	Vip	10:5639217-5647614	q1	q2	OK	22.2467	9.41833	-1.24004	-2.17368	0.00395	0.269684	no
XLOC_001455	XLOC_001455	Gm3213	10:6363095-6368487	q1	q2	NOTEST	0	0	0	0	1	1	no
XLOC_001456	XLOC_001456	Oprm1	10:6788600-7038209	q1	q2	OK	0.763828	0.728632	-0.0680577	-0.0197591	0.9514	0.99973	no
XLOC_001457	XLOC_001457	Lrp11	10:7589799-7625483	q1	q2	OK	61.4669	48.7842	-0.333396	-0.69024	0.32475	0.99973	no
XLOC_001458	XLOC_001458	A630066F11Rik	10:7630235-7664623	q1	q2	OK	2.18915	2.30756	0.0759969	0.0228889	0.95015	0.99973	no
XLOC_001459	XLOC_001459	Nup43	10:7667503-7678886	q1	q2	OK	2.75404	4.10127	0.574519	0.783146	0.261	0.99973	no
XLOC_001460	XLOC_001460	Lats1	10:7681208-7716461	q1	q2	OK	7.08522	8.04653	0.183554	0.362455	0.6108	0.99973	no
XLOC_001461	XLOC_001461	Katna1	10:7725999-7763150	q1	q2	OK	7.16548	7.76167	0.115302	0.189913	0.7887	0.99973	no
XLOC_001462	XLOC_001462	LOC100503695	10:7767946-7781356	q1	q2	OK	0.658418	0.818756	0.314429	0.108729	0.8097	0.99973	no
XLOC_001463	XLOC_001463	Ppil4	10:7792893-7822563	q1	q2	OK	16.565	16.8692	0.0262533	0.0518537	0.9421	0.99973	no
XLOC_001464	XLOC_001464	Zc3h12d	10:7832469-7870397	q1	q2	NOTEST	0.0254703	0.0884614	1.79624	0	1	1	no
XLOC_001465	XLOC_001465	Mir5104	10:7832469-7870397	q1	q2	NOTEST	0	0	0	0	1	1	no
XLOC_001466	XLOC_001466	Gm6150	10:9684721-9691909	q1	q2	NOTEST	0.0184958	0.0136305	-0.440358	0	1	1	no
XLOC_001467	XLOC_001467	Gm5177	10:10605944-10616313	q1	q2	NOTEST	0.316739	0.392885	0.31081	0	1	1	no
XLOC_001468	XLOC_001468	4930567K20Rik	10:10686058-11082331	q1	q2	NOTEST	0	0	0	0	1	1	no
XLOC_001469	XLOC_001469	Shprh	10:11149429-11215274	q1	q2	OK	8.04075	8.02186	-0.00339382	-0.00657863	0.9918	0.99973	no
XLOC_001470	XLOC_001470	Fbxo30	10:11281329-11297969	q1	q2	OK	2.19668	2.44277	0.153192	0.251886	0.7211	0.99973	no
XLOC_001471	XLOC_001471	Epm2a	10:11343444-11457477	q1	q2	OK	11.1515	9.85159	-0.178806	-0.279794	0.6854	0.99973	no
XLOC_001472	XLOC_001472	Sf3b5	10:13008449-13009183	q1	q2	OK	50.0377	46.5765	-0.103414	-0.190069	0.78745	0.99973	no
XLOC_001473	XLOC_001473	Plagl1	10:13090787-13131694	q1	q2	OK	5.26226	5.1156	-0.040779	-0.0727113	0.9198	0.99973	no
XLOC_001474	XLOC_001474	Fuca2	10:13501027-13517275	q1	q2	OK	10.7784	11.2639	0.0635566	0.124845	0.85745	0.99973	no
XLOC_001475	XLOC_001475	Adat2	10:13523841-13563376	q1	q2	OK	4.5334	3.63835	-0.317311	-0.216588	0.77355	0.99973	no
XLOC_001476	XLOC_001476	Hivep2	10:13966378-14151378	q1	q2	OK	38.257	27.0841	-0.498275	-0.993953	0.1517	0.99973	no
XLOC_001477	XLOC_001477	Gm20114	10:13966378-14151378	q1	q2	NOTEST	0.178499	0.181049	0.0204677	0	1	1	no
XLOC_001478	XLOC_001478	Gm10335	10:14402584-14545036	q1	q2	NOTEST	0.100927	0	#NAME?	0	1	1	no
XLOC_001479	XLOC_001479	1700016L04Rik	10:14705608-14759019	q1	q2	NOTEST	0.0445411	0.145725	1.71004	0	1	1	no
XLOC_001480	XLOC_001480	Nmbr	10:14760288-14770556	q1	q2	OK	3.36815	1.2505	-1.42945	-1.70282	0.0235	0.706932	no
XLOC_001481	XLOC_001481	Cited2	10:17723227-17725674	q1	q2	OK	23.4558	29.1529	0.313694	0.618381	0.38225	0.99973	no
XLOC_001482	XLOC_001482	Txlnb	10:17796218-17845663	q1	q2	NOTEST	0.440459	0.478923	0.120787	0	1	1	no
XLOC_001483	XLOC_001483	Reps1	10:18055939-18125155	q1	q2	OK	15.8335	17.4437	0.139731	0.266455	0.7049	0.99973	no
XLOC_001484	XLOC_001484	Nhsl1	10:18407674-18533892	q1	q2	OK	5.43946	6.83187	0.328819	0.656562	0.371	0.99973	no
XLOC_001485	XLOC_001485	Perp	10:18845070-18857073	q1	q2	OK	3.52432	4.33035	0.29714	0.448023	0.52355	0.99973	no
XLOC_001486	XLOC_001486	Gm20139	10:19141748-19207947	q1	q2	NOTEST	0	0.0143949	inf	0	1	1	no
XLOC_001487	XLOC_001487	Olig3	10:19356538-19358604	q1	q2	NOTEST	0.0381923	0.0350786	-0.122691	0	1	1	no
XLOC_001488	XLOC_001488	Ifngr1	10:19591957-19610225	q1	q2	OK	7.23634	7.54844	0.0609189	0.103962	0.8816	0.99973	no
XLOC_001489	XLOC_001489	Il22ra2	10:19622027-19634681	q1	q2	NOTEST	0.0139276	0	#NAME?	0	1	1	no
XLOC_001490	XLOC_001490	Il20ra	10:19712586-19760053	q1	q2	NOTEST	0.433893	0.374044	-0.214134	0	1	1	no
XLOC_001491	XLOC_001491	Map3k5	10:19934525-20142750	q1	q2	OK	10.1512	8.45663	-0.26349	-0.51703	0.46235	0.99973	no
XLOC_001492	XLOC_001492	Mtap7	10:20148919-20281590	q1	q2	OK	29.7005	27.609	-0.105349	-0.216558	0.75335	0.99973	no
XLOC_001493	XLOC_001493	Gm6251	10:20148919-20281590	q1	q2	NOTEST	0.101455	0.140928	0.474114	0	1	1	no
XLOC_001494	XLOC_001494	Bclaf1	10:20312468-20342501	q1	q2	OK	28.313	28.5268	0.0108503	0.0225459	0.97505	0.99973	no
XLOC_001495	XLOC_001495	Fam54a	10:20347818-20361669	q1	q2	NOTEST	0.307876	0.0931921	-1.72407	0	1	1	no
XLOC_001496	XLOC_001496	Ahi1	10:20952546-21080429	q1	q2	OK	65.8826	80.2216	0.284093	0.391774	0.5743	0.99973	no
XLOC_001497	XLOC_001497	Hbs1l	10:21295978-21368889	q1	q2	OK	18.1097	19.7122	0.122325	0.233214	0.73765	0.99973	no
XLOC_001498	XLOC_001498	Aldh8a1	10:21377299-21396578	q1	q2	NOTEST	0.0640102	0.0775627	0.277061	0	1	1	no
XLOC_001499	XLOC_001499	1700021A07Rik	10:21419476-21425746	q1	q2	NOTEST	0	0	0	0	1	1	no
XLOC_001500	XLOC_001500	1700020N01Rik	10:21593144-21622375	q1	q2	NOTEST	0	0.0440522	inf	0	1	1	no
XLOC_001501	XLOC_001501	Gm5420	10:21690844-21693978	q1	q2	NOTEST	0	0	0	0	1	1	no
XLOC_001502	XLOC_001502	Sgk1	10:21882183-21999903	q1	q2	OK	40.6753	29.9789	-0.440207	-0.874443	0.2191	0.99973	no
XLOC_001503	XLOC_001503	Raet1e	10:22173520-22183914	q1	q2	NOTEST	0	0	0	0	1	1	no
XLOC_001504	XLOC_001504	H60b	10:22273473-22288849	q1	q2	OK	0.658138	0.334732	-0.975382	-0.809762	0.25735	0.99973	no
XLOC_001505	XLOC_001505	C920009B18Rik	10:22306719-22312942	q1	q2	NOTEST	0.0238288	0.00638376	-1.90023	0	1	1	no
XLOC_001506	XLOC_001506	Raet1d	10:22361893-22374139	q1	q2	NOTEST	0.195598	0.112629	-0.796316	0	1	1	no
XLOC_001507	XLOC_001507	Gm10825	10:22402812-22407470	q1	q2	NOTEST	0.0537152	0.0681097	0.342531	0	1	1	no
XLOC_001508	XLOC_001508	Slc2a12	10:22645010-22731447	q1	q2	OK	1.2166	2.05841	0.758675	0.359597	0.6296	0.99973	no
XLOC_001509	XLOC_001509	Gm20212	10:22751896-22753340	q1	q2	NOTEST	0	0	0	0	1	1	no
XLOC_001510	XLOC_001510	Gm10824	10:22815748-22823330	q1	q2	NOTEST	0	0	0	0	1	1	no
XLOC_001511	XLOC_001511	1110021L09Rik	10:23796985-23827968	q1	q2	OK	7.27549	7.02201	-0.05116	-0.0911271	0.89845	0.99973	no
XLOC_001512	XLOC_001512	Vnn3	10:23851461-23869843	q1	q2	NOTEST	0.0123151	0.0342131	1.47411	0	1	1	no
XLOC_001513	XLOC_001513	Vnn1	10:23894687-23905343	q1	q2	NOTEST	0.159129	0.175642	0.142442	0	1	1	no
XLOC_001514	XLOC_001514	Taar1	10:23920405-23921404	q1	q2	NOTEST	0	0.0474756	inf	0	1	1	no
XLOC_001515	XLOC_001515	Taar2	10:23938571-23941583	q1	q2	NOTEST	0	0	0	0	1	1	no
XLOC_001516	XLOC_001516	Taar3	10:23949557-23950589	q1	q2	NOTEST	0.0238622	0	#NAME?	0	1	1	no
XLOC_001517	XLOC_001517	Taar4	10:23960493-23961537	q1	q2	NOTEST	0	0	0	0	1	1	no
XLOC_001518	XLOC_001518	Taar5	10:23970705-23971719	q1	q2	NOTEST	0.0243907	0	#NAME?	0	1	1	no
XLOC_001519	XLOC_001519	Taar7b	10:23999938-24001015	q1	q2	NOTEST	0	0	0	0	1	1	no
XLOC_001520	XLOC_001520	Taar7d	10:24027221-24028298	q1	q2	NOTEST	0	0	0	0	1	1	no
XLOC_001521	XLOC_001521	Taar7e	10:24037613-24038690	q1	q2	NOTEST	0	0	0	0	1	1	no
XLOC_001522	XLOC_001522	Taar7f	10:24049509-24050586	q1	q2	NOTEST	0	0	0	0	1	1	no
XLOC_001523	XLOC_001523	Taar8a	10:24076499-24077534	q1	q2	NOTEST	0	0	0	0	1	1	no
XLOC_001524	XLOC_001524	Stx7	10:24149316-24210542	q1	q2	OK	37.7734	34.2584	-0.140912	-0.239986	0.7305	0.99973	no
XLOC_001525	XLOC_001525	Moxd1	10:24223516-24302783	q1	q2	OK	3.11347	2.32469	-0.421483	-0.640002	0.35825	0.99973	no
XLOC_001526	XLOC_001526	Ctgf	10:24595441-24598683	q1	q2	OK	19.2585	10.5742	-0.864948	-1.60127	0.02225	0.686801	no
XLOC_001527	XLOC_001527	Med23	10:24869985-24913529	q1	q2	OK	9.18955	9.85878	0.101415	0.199259	0.77815	0.99973	no
XLOC_001528	XLOC_001528	Epb4.1l2	10:25359797-25523519	q1	q2	OK	25.0764	19.8792	-0.335068	-0.691566	0.3232	0.99973	no
XLOC_001529	XLOC_001529	LOC215866	10:25902397-25903940	q1	q2	OK	1.5535	1.32392	-0.230706	-0.281156	0.70045	0.99973	no
XLOC_001530	XLOC_001530	Gm9767	10:25991185-26079447	q1	q2	OK	1.29702	0.701152	-0.887398	-0.36141	0.69895	0.99973	no
XLOC_001531	XLOC_001531	Samd3	10:26229706-26272172	q1	q2	OK	0.650669	0.46958	-0.470554	-0.473316	0.5074	0.99973	no
XLOC_001532	XLOC_001532	Arhgap18	10:26772511-26918648	q1	q2	OK	2.94938	2.54572	-0.212338	-0.341197	0.6279	0.99973	no
XLOC_001533	XLOC_001533	Gm10145	10:27936343-27936828	q1	q2	NOTEST	0	0	0	0	1	1	no
XLOC_001534	XLOC_001534	Ptprk	10:28074819-28597397	q1	q2	OK	12.4411	9.26202	-0.425712	-0.854451	0.22615	0.99973	no
XLOC_001535	XLOC_001535	Themis	10:28668394-28882749	q1	q2	NOTEST	0	0.00728564	inf	0	1	1	no
XLOC_001536	XLOC_001536	Gm20262	10:28668394-28882749	q1	q2	NOTEST	0.0123972	0.0157786	0.347954	0	1	1	no
XLOC_001537	XLOC_001537	6330407J23Rik	10:29143995-29199630	q1	q2	OK	20.924	17.3747	-0.268168	-0.525734	0.44645	0.99973	no
XLOC_001538	XLOC_001538	9330159F19Rik	10:29211642-29230779	q1	q2	OK	20.0465	17.4752	-0.198043	-0.405887	0.5676	0.99973	no
XLOC_001539	XLOC_001539	Echdc1	10:29313165-29362442	q1	q2	OK	2.96435	2.7066	-0.131231	-0.0780564	0.93015	0.99973	no
XLOC_001540	XLOC_001540	Hddc2	10:31313404-31328086	q1	q2	OK	12.9312	13.4235	0.0539085	0.0816252	0.9102	0.99973	no
XLOC_001541	XLOC_001541	Trdn	10:33083482-33476709	q1	q2	NOTEST	0.195616	0.0319262	-2.61521	0	1	1	no
XLOC_001542	XLOC_001542	LOC100862254	10:33497892-33624600	q1	q2	NOTEST	0.0845594	0.0906143	0.0997728	0	1	1	no
XLOC_001543	XLOC_001543	Sult3a1	10:33857721-33879475	q1	q2	NOTEST	0	0	0	0	1	1	no
XLOC_001544	XLOC_001544	Rsph4a	10:33905110-33916021	q1	q2	OK	1.06151	1.73399	0.707981	0.998526	0.15265	0.99973	no
XLOC_001545	XLOC_001545	Bet3l	10:34037596-34109815	q1	q2	NOTEST	0.100756	0.0384999	-1.38794	0	1	1	no
XLOC_001546	XLOC_001546	Tspyl1	10:34282189-34284885	q1	q2	OK	88.5282	80.9518	-0.129074	-0.268633	0.69165	0.99973	no
XLOC_001547	XLOC_001547	Tspyl4	10:34297420-34301320	q1	q2	OK	176.026	174.948	-0.00885824	-0.0177011	0.97835	0.99973	no
XLOC_001548	XLOC_001548	Col10a1	10:34303611-34418528	q1	q2	NOTEST	0.11206	0.0916828	-0.289553	0	1	1	no
XLOC_001549	XLOC_001549	Frk	10:34483399-34611232	q1	q2	NOTEST	0.148569	0.133905	-0.149914	0	1	1	no
XLOC_001550	XLOC_001550	Hs3st5	10:36506806-36834397	q1	q2	OK	2.96952	2.70079	-0.136848	-0.206529	0.7684	0.99973	no
XLOC_001551	XLOC_001551	Hdac2	10:36974543-37001888	q1	q2	OK	48.1149	46.4769	-0.0499702	-0.102138	0.88625	0.99973	no
XLOC_001552	XLOC_001552	Lama4	10:38965514-39110188	q1	q2	OK	1.72468	1.65743	-0.0573834	-0.0890342	0.8964	0.99973	no
XLOC_001553	XLOC_001553	Tube1	10:39134022-39163794	q1	q2	OK	0.854342	1.27346	0.57587	0.72453	0.3016	0.99973	no
XLOC_001554	XLOC_001554	Fyn	10:39369798-39565381	q1	q2	OK	44.254	42.2138	-0.0680938	-0.141009	0.84415	0.99973	no
XLOC_001555	XLOC_001555	Traf3ip2	10:39612933-39732007	q1	q2	OK	0.904238	1.53295	0.761538	0.533618	0.4593	0.99973	no
XLOC_001556	XLOC_001556	Rev3l	10:39732159-39875206	q1	q2	OK	5.60396	6.53711	0.222205	0.42816	0.5414	0.99973	no
XLOC_001557	XLOC_001557	4930547M16Rik	10:39899328-39907931	q1	q2	NOTEST	0.219388	0.258348	0.235831	0	1	1	no
XLOC_001558	XLOC_001558	Rnu3a	10:40258575-40258679	q1	q2	NOTEST	0	0	0	0	1	1	no
XLOC_001559	XLOC_001559	Cdk19	10:40349307-40483818	q1	q2	OK	18.5103	19.8681	0.10212	0.210533	0.761	0.99973	no
XLOC_001560	XLOC_001560	Slc22a16	10:40570361-40604132	q1	q2	NOTEST	0	0	0	0	1	1	no
XLOC_001561	XLOC_001561	Ddo	10:40630010-40649931	q1	q2	OK	2.51191	5.37085	1.09637	1.75487	0.01315	0.529167	no
XLOC_001562	XLOC_001562	9030224M15Rik	10:40683281-40811083	q1	q2	OK	0.757019	0.453722	-0.73852	-0.717807	0.31925	0.99973	no
XLOC_001563	XLOC_001563	Wasf1	10:40883533-40938569	q1	q2	OK	117.53	77.6673	-0.597649	-1.22282	0.0816	0.99973	no
XLOC_001564	XLOC_001564	Akd1	10:41316246-41433288	q1	q2	NOTEST	0.0924765	0.123437	0.416616	0	1	1	no
XLOC_001565	XLOC_001565	Zbtb24	10:41450395-41465574	q1	q2	OK	4.95913	5.08871	0.0372155	0.0628449	0.92625	0.99973	no
XLOC_001566	XLOC_001566	Mical1	10:41476313-41487030	q1	q2	OK	3.20717	3.22998	0.0102258	0.0166671	0.9817	0.99973	no
XLOC_001567	XLOC_001567	Ppil6	10:41490438-41514288	q1	q2	OK	2.6097	3.34056	0.356206	0.451516	0.53245	0.99973	no
XLOC_001568	XLOC_001568	Cd164	10:41519499-41531042	q1	q2	OK	26.9705	29.4318	0.125993	0.257826	0.71395	0.99973	no
XLOC_001569	XLOC_001569	5730435O14Rik	10:41538848-41587753	q1	q2	NOTEST	0.0476777	0.248408	2.38133	0	1	1	no
XLOC_001570	XLOC_001570	Mir3473b	10:41648875-41697338	q1	q2	NOTEST	0	0	0	0	1	1	no
XLOC_001571	XLOC_001571	Sesn1	10:41810573-41908436	q1	q2	OK	25.7622	29.673	0.203894	0.409897	0.55995	0.99973	no
XLOC_001572	XLOC_001572	Snx3	10:42502053-42535369	q1	q2	OK	114.379	109.037	-0.0689948	-0.140607	0.8358	0.99973	no
XLOC_001573	XLOC_001573	Ostm1	10:42678915-42702462	q1	q2	OK	22.1265	20.2096	-0.130732	-0.263784	0.70325	0.99973	no
XLOC_001574	XLOC_001574	Sec63	10:42761495-42832514	q1	q2	OK	17.5123	16.1889	-0.11336	-0.231802	0.7415	0.99973	no
XLOC_001575	XLOC_001575	Scml4	10:42860511-42960782	q1	q2	OK	0.909607	0.903135	-0.0103021	-0.0138613	0.9834	0.99973	no
XLOC_001576	XLOC_001576	9030612E09Rik	10:43174703-43176562	q1	q2	OK	1.08288	0.907493	-0.254911	-0.301101	0.6664	0.99973	no
XLOC_001577	XLOC_001577	Pdss2	10:43221485-43464882	q1	q2	OK	6.08273	5.42548	-0.164969	-0.26339	0.70485	0.99973	no
XLOC_001578	XLOC_001578	Bend3	10:43479139-43515417	q1	q2	OK	1.47732	1.36114	-0.118164	-0.183903	0.7909	0.99973	no
XLOC_001579	XLOC_001579	Cd24a	10:43577472-43584265	q1	q2	OK	7.66063	9.34293	0.286412	0.479489	0.49225	0.99973	no
XLOC_001580	XLOC_001580	F830002L21Rik	10:43593426-43630914	q1	q2	NOTEST	0	0	0	0	1	1	no
XLOC_001581	XLOC_001581	1700027J07Rik	10:43746157-43765836	q1	q2	NOTEST	0.0230843	0	#NAME?	0	1	1	no
XLOC_001582	XLOC_001582	Rtn4ip1	10:43901806-43947862	q1	q2	OK	5.13185	5.62166	0.131518	0.226044	0.74475	0.99973	no
XLOC_001583	XLOC_001583	Speer5-ps1	10:44170446-44219585	q1	q2	NOTEST	0	0	0	0	1	1	no
XLOC_001584	XLOC_001584	Atg5	10:44268357-44364291	q1	q2	OK	10.9619	10.8865	-0.00996321	-0.0180793	0.9817	0.99973	no
XLOC_001585	XLOC_001585	Mir1929	10:44268357-44364291	q1	q2	NOTEST	0	0	0	0	1	1	no
XLOC_001586	XLOC_001586	Prep	10:45067213-45158995	q1	q2	OK	11.5539	9.34985	-0.305369	-0.565653	0.4145	0.99973	no
XLOC_001587	XLOC_001587	Popdc3	10:45289304-45318450	q1	q2	OK	0.55898	0.713699	0.35252	0.381686	0.59005	0.99973	no
XLOC_001588	XLOC_001588	Bves	10:45335761-45369708	q1	q2	OK	1.00436	0.521612	-0.945226	-1.01664	0.1521	0.99973	no
XLOC_001589	XLOC_001589	Hace1	10:45577828-45712345	q1	q2	OK	14.3881	10.6592	-0.432776	-0.836385	0.2425	0.99973	no
XLOC_001590	XLOC_001590	D030045P18Rik	10:45807703-45852018	q1	q2	NOTEST	0.0538478	0.0325741	-0.725164	0	1	1	no
XLOC_001591	XLOC_001591	Ascc3	10:50592668-50851202	q1	q2	OK	3.6935	3.2701	-0.175657	-0.324624	0.6371	0.99973	no
XLOC_001592	XLOC_001592	Sim1	10:50895650-50989152	q1	q2	NOTEST	0.0875511	0.0630366	-0.473936	0	1	1	no
XLOC_001593	XLOC_001593	Gp49a	10:51480678-51486219	q1	q2	NOTEST	0	0.0249484	inf	0	1	1	no
XLOC_001594	XLOC_001594	Lilrb4	10:51490974-51496613	q1	q2	NOTEST	0.0975953	0.144049	0.561672	0	1	1	no
XLOC_001595	XLOC_001595	Rfx6	10:51677759-51730429	q1	q2	NOTEST	0	0	0	0	1	1	no
XLOC_001596	XLOC_001596	Vgll2	10:52022685-52028471	q1	q2	NOTEST	0.0313486	0.0653179	1.05908	0	1	1	no
XLOC_001597	XLOC_001597	Dcbld1	10:52233618-52321377	q1	q2	OK	4.38362	4.37093	-0.0041834	-0.00699268	0.9918	0.99973	no
XLOC_001598	XLOC_001598	Nepn	10:52391607-52404604	q1	q2	NOTEST	0.0511574	0	#NAME?	0	1	1	no
XLOC_001599	XLOC_001599	Nus1	10:52417546-52440192	q1	q2	OK	26.8886	21.9897	-0.290167	-0.594895	0.39975	0.99973	no
XLOC_001600	XLOC_001600	Gm6996	10:52528519-52530098	q1	q2	NOTEST	0.0516917	0.019987	-1.37087	0	1	1	no
XLOC_001601	XLOC_001601	Slc35f1	10:52690500-53111622	q1	q2	OK	16.89	12.76	-0.404544	-0.741688	0.2911	0.99973	no
XLOC_001602	XLOC_001602	Gm19395	10:53278080-53379851	q1	q2	NOTEST	0.329503	0.18085	-0.865497	0	1	1	no
XLOC_001603	XLOC_001603	Pln	10:53278080-53379851	q1	q2	NOTEST	0.50944	0.431521	-0.239481	0	1	1	no
XLOC_001604	XLOC_001604	Gm5423	10:53474963-53475467	q1	q2	NOTEST	0	0	0	0	1	1	no
XLOC_001605	XLOC_001605	Asf1a	10:53537323-53630439	q1	q2	OK	5.13907	6.52665	0.344837	0.495173	0.48005	0.99973	no
XLOC_001606	XLOC_001606	Gm3902	10:53537323-53630439	q1	q2	NOTEST	0	0.161125	inf	0	1	1	no
XLOC_001607	XLOC_001607	Gm16998	10:54075921-54081081	q1	q2	NOTEST	0.28476	0.261001	-0.125689	0	1	1	no
XLOC_001608	XLOC_001608	Msl3l2	10:56014292-56228689	q1	q2	OK	6.85912	7.0534	0.0402952	0.0484254	0.9446	0.99973	no
XLOC_001609	XLOC_001609	Gja1	10:56377299-56402537	q1	q2	OK	55.9159	66.4455	0.248913	0.423688	0.5487	0.99973	no
XLOC_001610	XLOC_001610	Gm9956	10:56745139-56748254	q1	q2	NOTEST	0	0.00945097	inf	0	1	1	no
XLOC_001611	XLOC_001611	Hsf2	10:57486384-57513143	q1	q2	OK	10.9383	10.2525	-0.0934119	-0.17205	0.8107	0.99973	no
XLOC_001612	XLOC_001612	Pkib	10:57631980-57741112	q1	q2	OK	1.39106	4.04178	1.5388	2.47982	0.0006	0.0714977	no
XLOC_001613	XLOC_001613	Fabp7	10:57784922-57788450	q1	q2	OK	79.0342	111.379	0.494932	0.940638	0.18235	0.99973	no
XLOC_001614	XLOC_001614	Smpdl3a	10:57794373-57811830	q1	q2	OK	16.4359	15.0595	-0.126178	-0.23138	0.73855	0.99973	no
XLOC_001615	XLOC_001615	Gcc2	10:58255525-58305592	q1	q2	OK	14.1384	12.0301	-0.232968	-0.468374	0.50275	0.99973	no
XLOC_001616	XLOC_001616	Lims1	10:58323465-58424691	q1	q2	OK	8.18455	8.04611	-0.0246109	-0.047248	0.9462	0.99973	no
XLOC_001617	XLOC_001617	Ranbp2	10:58446851-58494155	q1	q2	OK	19.6717	17.4887	-0.169698	-0.343214	0.6325	0.99973	no
XLOC_001618	XLOC_001618	Ccdc138	10:58497936-58576244	q1	q2	OK	1.25042	1.10516	-0.178159	-0.231342	0.7332	0.99973	no
XLOC_001619	XLOC_001619	BB019430	10:58696744-58704277	q1	q2	NOTEST	0	0	0	0	1	1	no
XLOC_001620	XLOC_001620	Sh3rf3	10:58813358-59138916	q1	q2	OK	7.99278	4.15911	-0.942422	-1.75514	0.01375	0.539196	no
XLOC_001621	XLOC_001621	Sowahc	10:59221921-59226434	q1	q2	OK	2.7486	3.51168	0.353468	0.595702	0.39725	0.99973	no
XLOC_001622	XLOC_001622	P4ha1	10:59323295-59373304	q1	q2	OK	17.5224	13.6611	-0.359126	-0.712065	0.3125	0.99973	no
XLOC_001623	XLOC_001623	Pla2g12b	10:59403684-59421976	q1	q2	NOTEST	0	0.0318431	inf	0	1	1	no
XLOC_001624	XLOC_001624	Micu1	10:59702634-59864123	q1	q2	OK	45.211	41.3564	-0.128566	-0.262606	0.7075	0.99973	no
XLOC_001625	XLOC_001625	Dnajb12	10:59879590-59898016	q1	q2	OK	18.6191	16.0052	-0.218242	-0.391936	0.5746	0.99973	no
XLOC_001626	XLOC_001626	Ascc1	10:59987908-60099990	q1	q2	OK	12.4992	15.0017	0.263285	0.275347	0.6985	0.99973	no
XLOC_001627	XLOC_001627	Spock2	10:60106256-60133914	q1	q2	OK	190.144	164.971	-0.20488	-0.387857	0.58	0.99973	no
XLOC_001628	XLOC_001628	Psap	10:60277627-60302600	q1	q2	OK	789.021	742.864	-0.0869656	-0.159547	0.81985	0.99973	no
XLOC_001629	XLOC_001629	4632428N05Rik	10:60302749-60696490	q1	q2	OK	6.95211	6.53612	-0.0890166	-0.160202	0.81595	0.99973	no
XLOC_001630	XLOC_001630	Gm17455	10:60302749-60696490	q1	q2	NOTEST	0.138618	0.513712	1.88984	0	1	1	no
XLOC_001631	XLOC_001631	Gm19916	10:60762594-60831581	q1	q2	OK	5.75864	5.82693	0.0170082	0.00706327	0.89575	0.99973	no
XLOC_001632	XLOC_001632	4930565A17	10:61031302-61038080	q1	q2	NOTEST	0	0.0407358	inf	0	1	1	no
XLOC_001633	XLOC_001633	Pcbd1	10:61089342-61094329	q1	q2	OK	8.8329	14.1948	0.684406	0.98754	0.1684	0.99973	no
XLOC_001634	XLOC_001634	Tbata	10:61171963-61188841	q1	q2	OK	2.7853	5.68149	1.02844	1.28823	0.06045	0.99973	no
XLOC_001635	XLOC_001635	LOC100862379	10:61197111-61273438	q1	q2	NOTEST	0.300505	0.290645	-0.0481316	0	1	1	no
XLOC_001636	XLOC_001636	Prf1	10:61297835-61304263	q1	q2	NOTEST	0.0170397	0	#NAME?	0	1	1	no
XLOC_001637	XLOC_001637	Nodal	10:61417971-61425337	q1	q2	NOTEST	0.259123	0.409254	0.659359	0	1	1	no
XLOC_001638	XLOC_001638	Lrrc20	10:61475832-61582242	q1	q2	OK	10.3176	7.70222	-0.421757	-0.761034	0.27995	0.99973	no
XLOC_001639	XLOC_001639	Npffr1	10:61595483-61626385	q1	q2	NOTEST	0.533852	0.466956	-0.193153	0	1	1	no
XLOC_001640	XLOC_001640	Ppa1	10:61648620-61674165	q1	q2	OK	64.399	62.7781	-0.0367777	-0.0739319	0.91415	0.99973	no
XLOC_001641	XLOC_001641	Sar1a	10:61680320-61693297	q1	q2	OK	55.5091	55.6396	0.0033878	0.0069648	0.9919	0.99973	no
XLOC_001642	XLOC_001642	Tysnd1	10:61695513-61702773	q1	q2	OK	10.1211	9.78785	-0.0482955	-0.0871232	0.8975	0.99973	no
XLOC_001643	XLOC_001643	Aifm2	10:61715262-61783864	q1	q2	OK	3.60199	3.92637	0.1244	0.111533	0.87225	0.99973	no
XLOC_001644	XLOC_001644	Mir5108	10:61715262-61783864	q1	q2	NOTEST	0	0	0	0	1	1	no
XLOC_001645	XLOC_001645	Gm5424	10:62071021-62072571	q1	q2	NOTEST	0	0	0	0	1	1	no
XLOC_001646	XLOC_001646	Neurog3	10:62133089-62134763	q1	q2	NOTEST	0.0767791	0	#NAME?	0	1	1	no
XLOC_001647	XLOC_001647	Tacr2	10:62252437-62265990	q1	q2	NOTEST	0.0442659	0.0451929	0.0299019	0	1	1	no
XLOC_001648	XLOC_001648	2210417K05Rik	10:62268854-62379908	q1	q2	OK	0.722236	1.49982	1.05425	0.0652969	0.56665	0.99973	no
XLOC_001649	XLOC_001649	4930507D05Rik	10:62429377-62451353	q1	q2	OK	1.03054	0.742866	-0.47223	-0.244268	0.69105	0.99973	no
XLOC_001650	XLOC_001650	LOC100862011	10:62580246-62602298	q1	q2	OK	9.51013	9.51236	0.000338019	0.000172324	0.99625	0.99973	no
XLOC_001651	XLOC_001651	Slc25a16	10:62920632-62946494	q1	q2	OK	14.7522	11.2926	-0.385555	-0.744975	0.2964	0.99973	no
XLOC_001652	XLOC_001652	Dna2	10:62947028-62974188	q1	q2	NOTEST	0.374348	0.52423	0.485818	0	1	1	no
XLOC_001653	XLOC_001653	Rufy2	10:62980222-63023849	q1	q2	OK	8.39592	9.96527	0.247221	0.398812	0.57665	0.99973	no
XLOC_001654	XLOC_001654	Pbld2	10:63024511-63058812	q1	q2	NOTEST	0.535573	0.34091	-0.651692	0	1	1	no
XLOC_001655	XLOC_001655	Pbld1	10:63061616-63077545	q1	q2	OK	0.499473	0.595817	0.254463	0.27121	0.70555	0.99973	no
XLOC_001656	XLOC_001656	Atoh7	10:63100155-63100605	q1	q2	OK	0.731842	5.03714	2.783	2.23801	0.0213	0.672721	no
XLOC_001657	XLOC_001657	Herc4	10:63243067-63317881	q1	q2	OK	9.56204	8.84231	-0.112895	-0.217366	0.7536	0.99973	no
XLOC_001658	XLOC_001658	Gm19337	10:63243067-63317881	q1	q2	NOTEST	0.0143368	0	#NAME?	0	1	1	no
XLOC_001659	XLOC_001659	Dnajc12	10:63382442-63408840	q1	q2	OK	8.90428	14.3284	0.686307	1.11275	0.10805	0.99973	no
XLOC_001660	XLOC_001660	Ctnna3	10:63430097-65003667	q1	q2	OK	0.556673	1.0188	0.87197	0.345589	0.66135	0.99973	no
XLOC_001661	XLOC_001661	Gm19386	10:63430097-65003667	q1	q2	NOTEST	0	0	0	0	1	1	no
XLOC_001662	XLOC_001662	Jmjd1c	10:67127257-67256326	q1	q2	OK	10.5732	14.4756	0.45321	0.918217	0.19345	0.99973	no
XLOC_001663	XLOC_001663	Egr2	10:67537868-67542188	q1	q2	OK	9.23863	4.46042	-1.0505	-1.76623	0.01495	0.559152	no
XLOC_001664	XLOC_001664	Gm10797	10:67572038-67574263	q1	q2	NOTEST	0	0.0136072	inf	0	1	1	no
XLOC_001665	XLOC_001665	Rtkn2	10:67979597-68043864	q1	q2	OK	0.97851	0.853611	-0.197008	-0.261876	0.71205	0.99973	no
XLOC_001666	XLOC_001666	Gm19746	10:68313007-68326978	q1	q2	NOTEST	0.00976695	0.0508873	2.38133	0	1	1	no
XLOC_001667	XLOC_001667	Tmem26	10:68723745-68782654	q1	q2	NOTEST	0.0849168	0.211504	1.31656	0	1	1	no
XLOC_001668	XLOC_001668	Rhobtb1	10:69208551-69291791	q1	q2	OK	1.6831	1.69876	0.0133622	0.0184031	0.97835	0.99973	no
XLOC_001669	XLOC_001669	Ank3	10:69533707-70027436	q1	q2	OK	37.4329	36.3938	-0.0406139	-0.068206	0.92195	0.99973	no
XLOC_001670	XLOC_001670	Ccdc6	10:70097120-70193200	q1	q2	OK	13.258	12.285	-0.109964	-0.224458	0.75275	0.99973	no
XLOC_001671	XLOC_001671	2310015B20Rik	10:70204666-70219711	q1	q2	OK	0.458498	5.98013	3.70519	2.57148	0.0382	0.873409	no
XLOC_001672	XLOC_001672	Slc16a9	10:70245275-70285951	q1	q2	OK	1.2873	1.91192	0.570671	0.809233	0.23985	0.99973	no
XLOC_001673	XLOC_001673	Fam13c	10:70440667-70599291	q1	q2	OK	18.0899	13.5736	-0.414389	-0.322506	0.6645	0.99973	no
XLOC_001674	XLOC_001674	Ipmk	10:71347792-71385885	q1	q2	OK	8.89131	8.07067	-0.139707	-0.276197	0.6978	0.99973	no
XLOC_001675	XLOC_001675	Gm9923	10:72309230-72311849	q1	q2	NOTEST	0	0	0	0	1	1	no
XLOC_001676	XLOC_001676	Zwint	10:72654894-72669789	q1	q2	OK	153.326	129.872	-0.239511	-0.492969	0.48235	0.99973	no
XLOC_001677	XLOC_001677	LOC100861952	10:73099434-73484120	q1	q2	OK	0.659312	0.393024	-0.746343	-0.631495	0.40065	0.99973	no
XLOC_001678	XLOC_001678	Pcdh15	10:73821866-74649737	q1	q2	OK	3.55794	2.48338	-0.518733	-0.917326	0.20005	0.99973	no
XLOC_001679	XLOC_001679	Gnaz	10:74957476-75032586	q1	q2	OK	28.6207	18.6231	-0.619963	-1.18685	0.0961	0.99973	no
XLOC_001680	XLOC_001680	Rab36	10:75037088-75054100	q1	q2	OK	9.62541	8.27808	-0.217551	-0.395561	0.57235	0.99973	no
XLOC_001681	XLOC_001681	Bcr	10:75060895-75184923	q1	q2	OK	31.9374	23.3181	-0.453798	-0.925957	0.1842	0.99973	no
XLOC_001682	XLOC_001682	Specc1l	10:75212072-75312400	q1	q2	OK	12.3211	13.3462	0.115299	0.2337	0.7388	0.99973	no
XLOC_001683	XLOC_001683	Adora2a	10:75316942-75334788	q1	q2	OK	22.411	13.3042	-0.75232	-1.45681	0.0407	0.89469	no
XLOC_001684	XLOC_001684	Gm5779	10:75352054-75352961	q1	q2	NOTEST	0.0447304	0.131697	1.55789	0	1	1	no
XLOC_001685	XLOC_001685	Upb1	10:75407033-75440197	q1	q2	NOTEST	0.46105	0.543246	0.236681	0	1	1	no
XLOC_001686	XLOC_001686	4933407G14Rik	10:75449509-75463104	q1	q2	NOTEST	0	0	0	0	1	1	no
XLOC_001687	XLOC_001687	Snrpd3	10:75518041-75535440	q1	q2	OK	87.1994	107.832	0.306402	0.582663	0.4085	0.99973	no
XLOC_001688	XLOC_001688	Ggt1	10:75573592-75586182	q1	q2	OK	1.02062	1.06643	0.0633528	0.0769434	0.9118	0.99973	no
XLOC_001689	XLOC_001689	Ggt5	10:75589380-75616968	q1	q2	OK	0.827922	0.854618	0.045784	0.0608038	0.9299	0.99973	no
XLOC_001690	XLOC_001690	Derl3	10:75893397-75895941	q1	q2	OK	1.02033	0.840391	-0.2799	-0.295947	0.6704	0.99973	no
XLOC_001691	XLOC_001691	LOC100861975	10:75923220-75932463	q1	q2	NOTEST	0	0	0	0	1	1	no
XLOC_001692	XLOC_001692	Chchd10	10:75935572-75940666	q1	q2	OK	171.583	174.257	0.0223146	0.04472	0.949	0.99973	no
XLOC_001693	XLOC_001693	Vpreb3	10:75948311-75949646	q1	q2	NOTEST	0.276616	0.231911	-0.254312	0	1	1	no
XLOC_001694	XLOC_001694	Gm5134	10:75954513-76009591	q1	q2	NOTEST	0.0239466	0.0208876	-0.197175	0	1	1	no
XLOC_001695	XLOC_001695	Zfp280b	10:76032611-76042969	q1	q2	OK	4.87138	5.51397	0.178761	0.325858	0.63805	0.99973	no
XLOC_001696	XLOC_001696	Slc5a4a	10:76147450-76189265	q1	q2	NOTEST	0	0.014855	inf	0	1	1	no
XLOC_001697	XLOC_001697	S100b	10:76253835-76261319	q1	q2	OK	77.8569	174.302	1.16269	2.28698	0.00115	0.117852	no
XLOC_001698	XLOC_001698	1700094J05Rik	10:76351253-76442912	q1	q2	NOTEST	0.407804	0.44123	0.113653	0	1	1	no
XLOC_001699	XLOC_001699	2610028H24Rik	10:76449080-76515857	q1	q2	NOTEST	0.0253873	0	#NAME?	0	1	1	no
XLOC_001700	XLOC_001700	Mcm3ap	10:76449080-76515857	q1	q2	OK	12.2087	11.4352	-0.0944338	-0.183421	0.79775	0.99973	no
XLOC_001701	XLOC_001701	Lss	10:76531626-76562226	q1	q2	OK	8.18912	7.80897	-0.0685758	-0.118456	0.86425	0.99973	no
XLOC_001702	XLOC_001702	1700027D21Rik	10:76562271-76570200	q1	q2	NOTEST	0.0350944	0.0243742	-0.525886	0	1	1	no
XLOC_001703	XLOC_001703	Ftcd	10:76575647-76590338	q1	q2	NOTEST	0.0204864	0	#NAME?	0	1	1	no
XLOC_001704	XLOC_001704	LOC100861980	10:76708791-76726044	q1	q2	NOTEST	0	0.1101	inf	0	1	1	no
XLOC_001705	XLOC_001705	Gm10787	10:77011994-77022214	q1	q2	NOTEST	0	0	0	0	1	1	no
XLOC_001706	XLOC_001706	Slc19a1	10:77032738-77050432	q1	q2	OK	7.44128	8.63678	0.214942	0.383744	0.58205	0.99973	no
XLOC_001707	XLOC_001707	Pofut2	10:77259299-77269586	q1	q2	OK	14.4383	15.8118	0.131097	0.248957	0.72595	0.99973	no
XLOC_001708	XLOC_001708	Gm17769	10:77418375-77420939	q1	q2	NOTEST	0.562769	0.536203	-0.0697621	0	1	1	no
XLOC_001709	XLOC_001709	Itgb2	10:77530347-77565674	q1	q2	OK	1.93604	1.47239	-0.394946	-0.548859	0.4442	0.99973	no
XLOC_001710	XLOC_001710	Pttg1ip	10:77581766-77598732	q1	q2	OK	31.4973	34.9283	0.14917	0.30271	0.66255	0.99973	no
XLOC_001711	XLOC_001711	Sumo3	10:77606233-77618331	q1	q2	OK	50.014	49.4016	-0.0177744	-0.0363868	0.95995	0.99973	no
XLOC_001712	XLOC_001712	Ube2g2	10:77622320-77645990	q1	q2	OK	33.1113	29.0407	-0.189249	-0.373732	0.59035	0.99973	no
XLOC_001713	XLOC_001713	Mir1930	10:77622320-77645990	q1	q2	NOTEST	0	0	0	0	1	1	no
XLOC_001714	XLOC_001714	Gm10272	10:77706586-77706986	q1	q2	NOTEST	0	0	0	0	1	1	no
XLOC_001715	XLOC_001715	Gm10024	10:77711456-77712009	q1	q2	NOTEST	0	0	0	0	1	1	no
XLOC_001716	XLOC_001716	Gm10142	10:77715806-77716169	q1	q2	NOTEST	0	0	0	0	1	1	no
XLOC_001717	XLOC_001717	Krtap12-1	10:77720585-77721256	q1	q2	NOTEST	0	0	0	0	1	1	no
XLOC_001718	XLOC_001718	Gm10100	10:77726485-77726848	q1	q2	NOTEST	0	0	0	0	1	1	no
XLOC_001719	XLOC_001719	Gm2696	10:77814681-77815404	q1	q2	NOTEST	0	0	0	0	1	1	no
XLOC_001720	XLOC_001720	Krtap10-10	10:77835946-77837251	q1	q2	NOTEST	0.0179605	0	#NAME?	0	1	1	no
XLOC_001721	XLOC_001721	Gm10318	10:77852858-77853788	q1	q2	NOTEST	0	0	0	0	1	1	no
XLOC_001722	XLOC_001722	Gm3285	10:77861974-77862638	q1	q2	NOTEST	0.0428359	0	#NAME?	0	1	1	no
XLOC_001723	XLOC_001723	C330046G03Rik	10:77864628-77887021	q1	q2	NOTEST	0.137359	0.20706	0.592101	0	1	1	no
XLOC_001724	XLOC_001724	1700009J07Rik	10:77893419-77896111	q1	q2	NOTEST	0	0	0	0	1	1	no
XLOC_001725	XLOC_001725	1810043G02Rik	10:77978649-77985438	q1	q2	OK	16.6794	16.4816	-0.0172059	-0.031699	0.96455	0.99973	no
XLOC_001726	XLOC_001726	Dnmt3l	10:78030030-78063615	q1	q2	NOTEST	0.110548	0.0445619	-1.31078	0	1	1	no
XLOC_001727	XLOC_001727	Icosl	10:78069367-78079525	q1	q2	OK	1.36914	2.45086	0.840022	1.19273	0.0947	0.99973	no
XLOC_001728	XLOC_001728	Gm19722	10:78162065-78169768	q1	q2	NOTEST	1.60741e-10	0.0616067	28.5138	0	1	1	no
XLOC_001729	XLOC_001729	Cstb	10:78425669-78427622	q1	q2	OK	42.2666	54.7694	0.373853	0.657826	0.3449	0.99973	no
XLOC_001730	XLOC_001730	Olfr1358	10:78517427-78520566	q1	q2	NOTEST	0	0	0	0	1	1	no
XLOC_001731	XLOC_001731	Ilvbl	10:78574499-78584502	q1	q2	OK	10.5043	14.8551	0.499984	0.928966	0.1889	0.99973	no
XLOC_001733	XLOC_001733	Olfr1355	10:78875548-78880106	q1	q2	NOTEST	0	0	0	0	1	1	no
XLOC_001734	XLOC_001734	Olfr1354	10:78916841-78917936	q1	q2	NOTEST	0	0	0	0	1	1	no
XLOC_001735	XLOC_001735	Olfr8	10:78955206-78956139	q1	q2	NOTEST	0	0	0	0	1	1	no
XLOC_001736	XLOC_001736	Olfr1353	10:78963308-78970612	q1	q2	NOTEST	0	0	0	0	1	1	no
XLOC_001737	XLOC_001737	Olfr1352	10:78981049-78984721	q1	q2	NOTEST	0	0	0	0	1	1	no
XLOC_001738	XLOC_001738	Olfr1351	10:79017323-79018283	q1	q2	NOTEST	0	0	0	0	1	1	no
XLOC_001739	XLOC_001739	Olfr57	10:79034722-79035802	q1	q2	NOTEST	0	0	0	0	1	1	no
XLOC_001740	XLOC_001740	Vmn2r80	10:79148815-79194933	q1	q2	NOTEST	0	0	0	0	1	1	no
XLOC_001741	XLOC_001741	Vmn2r81	10:79247776-79294535	q1	q2	NOTEST	0	0	0	0	1	1	no
XLOC_001742	XLOC_001742	Vmn2r82	10:79356590-79396766	q1	q2	NOTEST	0	0	0	0	1	1	no
XLOC_001743	XLOC_001743	Vmn2r83	10:79468957-79492154	q1	q2	NOTEST	0	0	0	0	1	1	no
XLOC_001744	XLOC_001744	BB319198	10:79617933-79639520	q1	q2	OK	24.4385	18.5895	-0.394667	-0.320553	0.6478	0.99973	no
XLOC_001745	XLOC_001745	Madcam1	10:79664573-79668536	q1	q2	NOTEST	0.0680726	0.0847478	0.316102	0	1	1	no
XLOC_001746	XLOC_001746	Gm16517	10:79669409-79676126	q1	q2	OK	42.7047	39.6706	-0.106325	-0.202211	0.7756	0.99973	no
XLOC_001747	XLOC_001747	Cdc34	10:79682194-79688398	q1	q2	OK	36.1108	31.7741	-0.184578	-0.351328	0.62125	0.99973	no
XLOC_001748	XLOC_001748	Gzmm	10:79689019-79695260	q1	q2	OK	0.992246	1.07588	0.116752	0.126742	0.8538	0.99973	no
XLOC_001749	XLOC_001749	Bsg	10:79704357-79711979	q1	q2	OK	334.638	386.545	0.208034	0.418775	0.5459	0.99973	no
XLOC_001750	XLOC_001750	Hcn2	10:79716633-79736108	q1	q2	OK	60.3218	61.3614	0.0246507	0.0509787	0.9387	0.99973	no
XLOC_001751	XLOC_001751	Fgf22	10:79755118-79756961	q1	q2	OK	1.20921	1.91393	0.662475	0.587423	0.40795	0.99973	no
XLOC_001752	XLOC_001752	Fstl3	10:79777273-79788985	q1	q2	NOTEST	0.243261	0.112024	-1.1187	0	1	1	no
XLOC_001753	XLOC_001753	Palm	10:79792570-79820896	q1	q2	OK	99.5416	76.334	-0.382974	-0.774404	0.277	0.99973	no
XLOC_001754	XLOC_001754	9130017N09Rik	10:79821020-79830452	q1	q2	NOTEST	0.307109	0.250611	-0.293304	0	1	1	no
XLOC_001755	XLOC_001755	Ptbp1	10:79851376-79874634	q1	q2	OK	12.929	15.1945	0.232948	0.257899	0.7179	0.99973	no
XLOC_001756	XLOC_001756	Prtn3	10:79879666-79883174	q1	q2	OK	1.28309	1.08093	-0.247348	-0.262156	0.71045	0.99973	no
XLOC_001757	XLOC_001757	Elane	10:79886311-79888216	q1	q2	NOTEST	0	0.0383108	inf	0	1	1	no
XLOC_001758	XLOC_001758	Gm19810	10:79888711-79888965	q1	q2	NOTEST	0	0	0	0	1	1	no
XLOC_001759	XLOC_001759	Cfd	10:79890852-79892656	q1	q2	NOTEST	0	0	0	0	1	1	no
XLOC_001760	XLOC_001760	LOC100862144	10:79894706-79916930	q1	q2	OK	0.618771	0.293277	-1.07714	-0.0800202	0.55915	0.99973	no
XLOC_001761	XLOC_001761	Kiss1r	10:79916970-79922273	q1	q2	OK	1.88481	2.0318	0.108344	0.156627	0.82415	0.99973	no
XLOC_001762	XLOC_001762	Arid3a	10:79927071-79955012	q1	q2	OK	1.53115	1.9025	0.31328	0.491682	0.4875	0.99973	no
XLOC_001763	XLOC_001763	Wdr18	10:79960151-79969246	q1	q2	OK	21.1703	19.3227	-0.131744	-0.264636	0.69945	0.99973	no
XLOC_001764	XLOC_001764	Grin3b	10:79970723-79984330	q1	q2	OK	0.315411	0.639782	1.02035	0.21956	0.63575	0.99973	no
XLOC_001765	XLOC_001765	Cnn2	10:79988599-79995400	q1	q2	OK	5.00372	5.88241	0.233407	0.365347	0.6049	0.99973	no
XLOC_001766	XLOC_001766	Abca7	10:79997614-80015572	q1	q2	OK	4.45887	9.79201	1.13493	2.2158	0.00225	0.181084	no
XLOC_001767	XLOC_001767	Hmha1	10:80016671-80031471	q1	q2	OK	2.34809	2.59138	0.142232	0.220952	0.7532	0.99973	no
XLOC_001768	XLOC_001768	Gpx4	10:80053509-80056439	q1	q2	OK	293.856	327.034	0.15433	0.311787	0.65285	0.99973	no
XLOC_001769	XLOC_001769	Stk11	10:80116535-80139367	q1	q2	OK	43.0511	51.5564	0.260101	0.20206	0.7718	0.99973	no
XLOC_001770	XLOC_001770	Atp5d	10:80142314-80145818	q1	q2	OK	133.501	120.06	-0.1531	-0.221865	0.74485	0.99973	no
XLOC_001771	XLOC_001771	Midn	10:80148289-80158367	q1	q2	OK	24.9619	17.7241	-0.494017	-1.00306	0.15355	0.99973	no
XLOC_001772	XLOC_001772	Cirbp	10:80167840-80171653	q1	q2	OK	45.7838	48.6025	0.0861954	0.170433	0.8093	0.99973	no
XLOC_001773	XLOC_001773	1600002K03Rik	10:80172943-80175119	q1	q2	OK	4.6586	6.8735	0.561146	0.707982	0.3097	0.99973	no
XLOC_001774	XLOC_001774	Efna2	10:80179481-80190010	q1	q2	OK	3.14232	3.54848	0.175371	0.264826	0.70245	0.99973	no
XLOC_001775	XLOC_001775	Mum1	10:80226597-80245144	q1	q2	OK	10.6807	11.2876	0.0797422	0.155638	0.8236	0.99973	no
XLOC_001776	XLOC_001776	Ndufs7	10:80249451-80256792	q1	q2	OK	145.619	169.745	0.221175	0.443129	0.52115	0.99973	no
XLOC_001777	XLOC_001777	Dazap1	10:80264990-80288413	q1	q2	OK	19.5977	21.7005	0.147045	0.274775	0.69295	0.99973	no
XLOC_001778	XLOC_001778	Rps15	10:80292430-80294114	q1	q2	OK	689.577	703.682	0.0292112	0.0588465	0.92915	0.99973	no
XLOC_001779	XLOC_001779	Apc2	10:80301819-80320548	q1	q2	OK	21.108	22.6637	0.102597	0.194063	0.7818	0.99973	no
XLOC_001780	XLOC_001780	Reep6	10:80330144-80336441	q1	q2	OK	6.57856	5.56694	-0.240887	-0.391462	0.5633	0.99973	no
XLOC_001781	XLOC_001781	Plk5	10:80356458-80365489	q1	q2	OK	8.59346	15.6611	0.865878	1.56971	0.0278	0.776865	no
XLOC_001782	XLOC_001782	Gm19876	10:80402240-80406821	q1	q2	OK	0.378166	0.658192	0.799489	0.0652234	0.7239	0.99973	no
XLOC_001783	XLOC_001783	Onecut3	10:80494905-80517266	q1	q2	NOTEST	0.135779	0.123355	-0.138443	0	1	1	no
XLOC_001784	XLOC_001784	Adat3,Scamp4	10:80602879-80615783	q1	q2	OK	30.6817	29.8626	-0.0390371	-0.0775489	0.91365	0.99973	no
XLOC_001785	XLOC_001785	Csnk1g2	10:80622779-80640771	q1	q2	OK	81.8239	68.4978	-0.256465	-0.523717	0.45825	0.99973	no
XLOC_001786	XLOC_001786	Izumo4	10:80702692-80705382	q1	q2	OK	16.5081	19.7091	0.255687	0.432526	0.53645	0.99973	no
XLOC_001787	XLOC_001787	Dot1l	10:80755205-80794347	q1	q2	OK	12.5557	17.3111	0.463355	0.920228	0.19075	0.99973	no
XLOC_001788	XLOC_001788	Sf3a2	10:80798734-80804922	q1	q2	OK	20.9078	19.8089	-0.0778882	-0.147415	0.83145	0.99973	no
XLOC_001789	XLOC_001789	Amh	10:80805247-80807648	q1	q2	OK	0.692205	1.12189	0.69666	0.78312	0.27255	0.99973	no
XLOC_001790	XLOC_001790	Oaz1	10:80826655-80829290	q1	q2	OK	129.98	155.097	0.254878	0.505495	0.47715	0.99973	no
XLOC_001791	XLOC_001791	Mir1982	10:80826655-80829290	q1	q2	OK	0	36.2898	inf	#NAME?	0.23215	0.99973	no
XLOC_001792	XLOC_001792	3110056O03Rik	10:80855274-80868708	q1	q2	OK	14.4208	17.5162	0.280537	0.551626	0.4298	0.99973	no
XLOC_001793	XLOC_001793	Tmprss9	10:80879815-80900969	q1	q2	NOTEST	0.199313	0.197925	-0.0100858	0	1	1	no
XLOC_001794	XLOC_001794	Gadd45b	10:80930090-80932204	q1	q2	OK	13.9991	11.9114	-0.232998	-0.394275	0.568	0.99973	no
XLOC_001795	XLOC_001795	Thop1	10:81070082-81082360	q1	q2	OK	20.6372	15.7943	-0.385845	-0.754962	0.28275	0.99973	no
XLOC_001796	XLOC_001796	Map2k2	10:81105946-81124697	q1	q2	OK	34.1569	36.9303	0.112632	0.228646	0.74825	0.99973	no
XLOC_001797	XLOC_001797	Zbtb7a	10:81136270-81151657	q1	q2	OK	24.2977	19.52	-0.315871	-0.641656	0.35825	0.99973	no
XLOC_001798	XLOC_001798	Eef2	10:81176630-81182509	q1	q2	OK	442.694	437.064	-0.0184664	-0.0339804	0.96115	0.99973	no
XLOC_001799	XLOC_001799	Snord37	10:81176630-81182509	q1	q2	OK	0	115.199	inf	#NAME?	0.13455	0.99973	no
XLOC_001800	XLOC_001800	Dapk3	10:81183006-81193197	q1	q2	OK	28.0361	26.3945	-0.0870484	-0.167677	0.8135	0.99973	no
XLOC_001801	XLOC_001801	2310050B05Rik	10:81194690-81230779	q1	q2	OK	1.7945	1.0988	-0.707654	-0.0393517	0.71225	0.99973	no
XLOC_001802	XLOC_001802	Zfr2	10:81233162-81252123	q1	q2	OK	15.6216	15.5505	-0.00657573	-0.0130073	0.9848	0.99973	no
XLOC_001803	XLOC_001803	Matk	10:81257544-81262981	q1	q2	OK	83.8218	65.1495	-0.363572	-0.74335	0.2882	0.99973	no
XLOC_001804	XLOC_001804	Apba3	10:81268171-81291267	q1	q2	OK	9.94978	12.0154	0.272143	0.464435	0.4912	0.99973	no
XLOC_001805	XLOC_001805	Pip5k1c	10:81292971-81319974	q1	q2	OK	120.333	91.8367	-0.389887	-0.782259	0.26655	0.99973	no
XLOC_001806	XLOC_001806	2510012J08Rik	10:81321102-81326251	q1	q2	OK	14.2938	13.5065	-0.0817415	-0.15531	0.82395	0.99973	no
XLOC_001807	XLOC_001807	Tbxa2r	10:81328730-81335172	q1	q2	OK	0.591989	0.749572	0.340496	0.371397	0.60705	0.99973	no
XLOC_001808	XLOC_001808	Mfsd12	10:81357569-81365820	q1	q2	OK	10.8403	9.04012	-0.261997	-0.406083	0.5716	0.99973	no
XLOC_001809	XLOC_001809	Dohh	10:81384427-81388352	q1	q2	OK	49.3684	47.0972	-0.0679459	-0.134586	0.84745	0.99973	no
XLOC_001810	XLOC_001810	LOC100503793	10:81390334-81391555	q1	q2	OK	4.14453	6.34327	0.614019	0.825594	0.24375	0.99973	no
XLOC_001811	XLOC_001811	2210404O07Rik	10:81393063-81395079	q1	q2	OK	0.952632	0.626305	-0.605054	-0.464718	0.49495	0.99973	no
XLOC_001812	XLOC_001812	Aes	10:81559559-81566364	q1	q2	OK	361.672	398.34	0.139319	0.280895	0.68865	0.99973	no
XLOC_001813	XLOC_001813	Tle2	10:81575286-81590845	q1	q2	OK	10.5263	20.1999	0.940343	1.80682	0.0102	0.473162	no
XLOC_001814	XLOC_001814	BC025920	10:81606307-81609836	q1	q2	OK	1.91079	1.40874	-0.439769	-0.566465	0.4244	0.99973	no
XLOC_001815	XLOC_001815	Ankrd24	10:81628539-81647612	q1	q2	OK	8.8989	10.0791	0.179663	0.340887	0.6319	0.99973	no
XLOC_001816	XLOC_001816	Gm10778	10:81649068-81667361	q1	q2	OK	1.68895	1.69641	0.00636058	0.00973729	0.9874	0.99973	no
XLOC_001817	XLOC_001817	Zfp433	10:81704824-81721976	q1	q2	OK	4.89961	6.44317	0.395105	0.65577	0.35355	0.99973	no
XLOC_001818	XLOC_001818	Gm10777	10:81997003-81998559	q1	q2	NOTEST	0.292112	0.485333	0.73245	0	1	1	no
XLOC_001819	XLOC_001819	Gm8290	10:82008390-82008858	q1	q2	NOTEST	0	0	0	0	1	1	no
XLOC_001820	XLOC_001820	Zfp873	10:82048126-82061586	q1	q2	OK	1.97973	1.7929	-0.143008	-0.198849	0.76615	0.99973	no
XLOC_001821	XLOC_001821	4933439G19Rik	10:82074965-82085668	q1	q2	NOTEST	0.036834	0.0376054	0.0299019	0	1	1	no
XLOC_001822	XLOC_001822	AU041133	10:82128012-82153065	q1	q2	OK	1.88298	2.1312	0.17865	0.256119	0.72	0.99973	no
XLOC_001823	XLOC_001823	Gm4924	10:82354378-82379636	q1	q2	OK	0.745479	1.18152	0.664409	0.811541	0.2434	0.99973	no
XLOC_001824	XLOC_001824	LOC100862390	10:82486532-82492618	q1	q2	NOTEST	0	0.22424	inf	0	1	1	no
XLOC_001825	XLOC_001825	Tdg	10:82629837-82690650	q1	q2	OK	10.9654	10.1951	-0.105085	-0.164988	0.81395	0.99973	no
XLOC_001826	XLOC_001826	Hcfc2	10:82699006-82741392	q1	q2	OK	8.71824	6.77089	-0.364691	-0.629901	0.3651	0.99973	no
XLOC_001827	XLOC_001827	1700028I16Rik	10:82812122-82824242	q1	q2	NOTEST	0.0231923	0.0443099	0.933984	0	1	1	no
XLOC_001828	XLOC_001828	Txnrd1	10:82833950-82897724	q1	q2	OK	23.9605	21.4694	-0.158376	-0.322879	0.6472	0.99973	no
XLOC_001829	XLOC_001829	Eid3	10:82833950-82897724	q1	q2	NOTEST	0.0359211	0.277582	2.95001	0	1	1	no
XLOC_001830	XLOC_001830	Chst11	10:82985496-83195900	q1	q2	OK	15.7019	12.6637	-0.31024	-0.6297	0.3692	0.99973	no
XLOC_001831	XLOC_001831	D10Wsu102e	10:83360220-83368835	q1	q2	OK	8.20918	7.94763	-0.0467147	-0.0875047	0.89715	0.99973	no
XLOC_001832	XLOC_001832	A230046K03Rik	10:83543940-83596473	q1	q2	OK	10.5862	12.7736	0.270984	0.550616	0.433	0.99973	no
XLOC_001833	XLOC_001833	1500009L16Rik	10:83722864-83762762	q1	q2	OK	9.71994	8.23929	-0.238428	-0.378612	0.58015	0.99973	no
XLOC_001834	XLOC_001834	Tcp11l2	10:84576946-84614355	q1	q2	OK	14.0343	15.1237	0.107856	0.205316	0.7735	0.99973	no
XLOC_001835	XLOC_001835	Polr3b	10:84619316-84727178	q1	q2	OK	4.2348	4.8933	0.208515	0.370137	0.59855	0.99973	no
XLOC_001836	XLOC_001836	Rfx4	10:84756047-84906538	q1	q2	OK	4.85382	6.36773	0.391659	0.688368	0.3245	0.99973	no
XLOC_001837	XLOC_001837	Ric8b	10:84917615-85016447	q1	q2	OK	20.7793	19.9535	-0.058505	-0.118085	0.86825	0.99973	no
XLOC_001838	XLOC_001838	AI597468	10:85102626-85117747	q1	q2	OK	13.139	10.6188	-0.307226	-0.602602	0.3878	0.99973	no
XLOC_001839	XLOC_001839	Btbd11	10:85386813-85660292	q1	q2	OK	6.85706	8.4759	0.305777	0.514307	0.4552	0.99973	no
XLOC_001840	XLOC_001840	Gm6721	10:85807808-85809257	q1	q2	NOTEST	0	0	0	0	1	1	no
XLOC_001841	XLOC_001841	Gm19624	10:85829741-85833301	q1	q2	NOTEST	0.976069	0.851383	-0.197175	0	1	1	no
XLOC_001842	XLOC_001842	Pwp1	10:85871830-85889103	q1	q2	OK	9.10649	8.47734	-0.103283	-0.186735	0.78555	0.99973	no
XLOC_001843	XLOC_001843	Ascl4	10:85928490-85929647	q1	q2	NOTEST	0.405601	0.468257	0.207241	0	1	1	no
XLOC_001844	XLOC_001844	Fbxo7	10:86021928-86048328	q1	q2	OK	15.3148	15.285	-0.00281341	-0.00515198	0.9941	0.99973	no
XLOC_001845	XLOC_001845	4930486F22Rik	10:86048745-86501510	q1	q2	NOTEST	0	0.0759019	inf	0	1	1	no
XLOC_001846	XLOC_001846	Timp3	10:86048745-86501510	q1	q2	OK	29.2646	27.8395	-0.0720211	-0.121955	0.8621	0.99973	no
XLOC_001847	XLOC_001847	Gm19629	10:86048745-86501510	q1	q2	NOTEST	0.0754337	0.314347	2.05908	0	1	1	no
XLOC_001848	XLOC_001848	Gm5174	10:86655938-86657411	q1	q2	NOTEST	0.0248239	0.0649584	1.38779	0	1	1	no
XLOC_001849	XLOC_001849	1810014B01Rik	10:86685526-86689954	q1	q2	OK	2.02706	2.4412	0.268203	0.356232	0.61085	0.99973	no
XLOC_001850	XLOC_001850	BC030307	10:86705810-86776843	q1	q2	OK	0.51558	0.82996	0.686846	0.779404	0.2586	0.99973	no
XLOC_001851	XLOC_001851	Nt5dc3	10:86779004-86838389	q1	q2	OK	26.3364	23.5493	-0.16137	-0.325741	0.64325	0.99973	no
XLOC_001852	XLOC_001852	Tex18	10:86841209-87007942	q1	q2	NOTEST	0.0201923	0	#NAME?	0	1	1	no
XLOC_001853	XLOC_001853	1700113H08Rik	10:87058045-87230599	q1	q2	NOTEST	0.0173628	0	#NAME?	0	1	1	no
XLOC_001854	XLOC_001854	Gm10764	10:87289492-87291827	q1	q2	NOTEST	0	0.0129057	inf	0	1	1	no
XLOC_001855	XLOC_001855	Pah	10:87521794-87584137	q1	q2	NOTEST	0.0264683	0.0141818	-0.900227	0	1	1	no
XLOC_001856	XLOC_001856	Igf1	10:87859055-87937047	q1	q2	OK	1.92318	1.31339	-0.550195	-0.876737	0.19315	0.99973	no
XLOC_001857	XLOC_001857	Gm19894	10:87859055-87937047	q1	q2	NOTEST	0	0	0	0	1	1	no
XLOC_001858	XLOC_001858	Tyms-ps	10:87966670-87968017	q1	q2	NOTEST	0.0346044	0.0901471	1.38133	0	1	1	no
XLOC_001859	XLOC_001859	Pmch	10:88091071-88146941	q1	q2	OK	9.53386	5.84828	-0.705049	-0.640847	0.4573	0.99973	no
XLOC_001860	XLOC_001860	Nup37	10:88146991-88178395	q1	q2	OK	2.83667	2.52357	-0.168733	-0.21287	0.76255	0.99973	no
XLOC_001861	XLOC_001861	Ccdc53	10:88201096-88246158	q1	q2	OK	12.2806	13.8033	0.168629	0.265776	0.7097	0.99973	no
XLOC_001862	XLOC_001862	Gnptab	10:88379411-88447329	q1	q2	OK	18.1348	15.039	-0.270055	-0.54869	0.4323	0.99973	no
XLOC_001863	XLOC_001863	Sycp3	10:88459586-88503970	q1	q2	OK	1.25907	1.07306	-0.23063	-0.0726402	0.8872	0.99973	no
XLOC_001864	XLOC_001864	Arl1	10:88731413-88743202	q1	q2	OK	106.95	84.9235	-0.332704	-0.670607	0.3345	0.99973	no
XLOC_001865	XLOC_001865	Slc5a8	10:88885991-88929515	q1	q2	NOTEST	0.0293426	0.0214732	-0.45046	0	1	1	no
XLOC_001866	XLOC_001866	Uhrf1bp1l	10:89744990-89819869	q1	q2	OK	19.1655	16.3607	-0.228274	-0.465419	0.50095	0.99973	no
XLOC_001867	XLOC_001867	Anks1b	10:89873508-90972985	q1	q2	OK	54.9687	42.4596	-0.37252	-0.692774	0.31985	0.99973	no
XLOC_001868	XLOC_001868	Gm4184	10:89873508-90972985	q1	q2	OK	2.1592	3.76168	0.800882	0.0556547	0.7181	0.99973	no
XLOC_001869	XLOC_001869	Ikbip	10:91083038-91102613	q1	q2	OK	6.76145	8.17346	0.273615	0.401118	0.57955	0.99973	no
XLOC_001870	XLOC_001870	LOC100861804	10:91116577-91128416	q1	q2	OK	439.941	541.483	0.299607	0.227209	0.7398	0.99973	no
XLOC_001871	XLOC_001871	Cdk17	10:93160875-93241342	q1	q2	OK	62.9802	44.9233	-0.487433	-1.00768	0.1424	0.99973	no
XLOC_001872	XLOC_001872	Mir1931	10:93160875-93241342	q1	q2	NOTEST	0	0	0	0	1	1	no
XLOC_001873	XLOC_001873	Gm17745	10:93336231-93348879	q1	q2	NOTEST	0.0909666	0.100051	0.137333	0	1	1	no
XLOC_001874	XLOC_001874	Lta4h	10:93453395-93484896	q1	q2	OK	19.5438	21.0118	0.10449	0.203228	0.7641	0.99973	no
XLOC_001875	XLOC_001875	Hal	10:93488767-93516743	q1	q2	NOTEST	0.0479574	0.014814	-1.69479	0	1	1	no
XLOC_001876	XLOC_001876	Ccdc38	10:93540631-93605245	q1	q2	NOTEST	0.254256	0.308019	0.276741	0	1	1	no
XLOC_001877	XLOC_001877	4933408J17Rik	10:93540631-93605245	q1	q2	NOTEST	0.271489	0.461031	0.763972	0	1	1	no
XLOC_001878	XLOC_001878	Ntn4	10:93641048-93745972	q1	q2	OK	3.9121	5.25965	0.427021	0.673793	0.33355	0.99973	no
XLOC_001879	XLOC_001879	Usp44	10:93831554-93858087	q1	q2	NOTEST	0.00850201	0.0162426	0.93391	0	1	1	no
XLOC_001880	XLOC_001880	4930471D02Rik	10:93897157-93901956	q1	q2	NOTEST	0	0	0	0	1	1	no
XLOC_001881	XLOC_001881	Fgd6	10:94036000-94145339	q1	q2	OK	2.70111	3.12583	0.210684	0.382422	0.58215	0.99973	no
XLOC_001882	XLOC_001882	Nr2c1	10:94147930-94197214	q1	q2	OK	3.09628	3.72026	0.264865	0.440084	0.52985	0.99973	no
XLOC_001883	XLOC_001883	Ndufa12	10:94199008-94220951	q1	q2	OK	89.4229	94.7878	0.0840567	0.128296	0.8521	0.99973	no
XLOC_001884	XLOC_001884	Tmcc3	10:94514856-94590954	q1	q2	OK	11.1089	11.3503	0.031017	0.0611119	0.93	0.99973	no
XLOC_001885	XLOC_001885	Ccdc41	10:94688789-94790336	q1	q2	OK	12.7882	11.3493	-0.17221	-0.328615	0.64605	0.99973	no
XLOC_001886	XLOC_001886	2310039L15Rik	10:95336275-95363216	q1	q2	OK	0.7279	1.20273	0.724504	0.606889	0.39755	0.99973	no
XLOC_001887	XLOC_001887	5730420D15Rik	10:95417374-95428640	q1	q2	NOTEST	0.161127	0.0575501	-1.48531	0	1	1	no
XLOC_001888	XLOC_001888	Ube2n	10:95515161-95545658	q1	q2	OK	56.9827	54.4228	-0.0663124	-0.137959	0.8353	0.99973	no
XLOC_001889	XLOC_001889	Eea1	10:95940662-96045518	q1	q2	OK	8.71401	8.24013	-0.0806702	-0.160836	0.81815	0.99973	no
XLOC_001890	XLOC_001890	Btg1	10:96617000-96622813	q1	q2	OK	7.24665	15.0132	1.05084	2.02855	0.00505	0.30805	no
XLOC_001891	XLOC_001891	4930556N09Rik	10:97035767-97061059	q1	q2	NOTEST	0	0	0	0	1	1	no
XLOC_001892	XLOC_001892	Mir3966	10:97423477-97423562	q1	q2	NOTEST	0	0	0	0	1	1	no
XLOC_001893	XLOC_001893	Dcn	10:97479499-97518162	q1	q2	OK	9.86965	14.4971	0.554693	0.930484	0.18555	0.99973	no
XLOC_001894	XLOC_001894	Lum	10:97565500-97572703	q1	q2	OK	1.1873	1.45334	0.291689	0.369446	0.60355	0.99973	no
XLOC_001895	XLOC_001895	Kera	10:97607204-97613688	q1	q2	NOTEST	0	0	0	0	1	1	no
XLOC_001896	XLOC_001896	Epyc	10:97644067-97967090	q1	q2	OK	0.610327	0.291816	-1.06452	-0.561797	0.43605	0.99973	no
XLOC_001897	XLOC_001897	4921510H08Rik	10:97644067-97967090	q1	q2	NOTEST	0	0.0330431	inf	0	1	1	no
[truncated: 24,473 more rows]
