# Supplementary material for: Nicotine promotes neuron survival and partially protects from Parkinson’s disease by suppressing SIRT6
Source: Acta Neuropathol Commun. 2018 Nov 8;6:120. doi: 10.1186/s40478-018-0625-y (PMC6223043; doi:10.1186/s40478-018-0625-y)
Supplement: Supplementary file 5 — nAChRs and SIRT6 interaction analysis. (XLSX 274 kb) [file 40478_2018_625_MOESM5_ESM.xlsx]

## Sheet: LD_Analysis
						These SNPs associate with smoking behavior and or are within major components of dopaminergic neurons.
		Gene	Linked SNP ID		Gene	Linked SNP ID
		SIRT6	rs350843		CHRNA5	rs16969968
		SIRT6	rs350847		CHRNA3	rs1051730
		SIRT6	rs350844		CHRNA3	rs6495308			Using LDpair module from the Ldlink 3.0 suite:					No SIRT6 SNP is linked with a CHRN SNP
		SIRT6	rs350846		CHRNB4	rs11634351		Website:	https://analysistools.nci.nih.gov/LDlink/?tab=home
		SIRT6	rs107251		CHRNB2	rs2072661			All populations were included in the analysis
		SIRT6	rs350845		CHRNA4	rs1044396
					CHRNA6	rs2304297
					CHRNB3	rs4950
Query SNPs:			Query SNPs:			Query SNPs:				Query SNPs:			Query SNPs:			Query SNPs:				Query SNPs:			Query SNPs:			Query SNPs:					Query SNPs:			Query SNPs:			Query SNPs:				Query SNPs:			Query SNPs:			Query SNPs:
rs350843 (chr19:4177331)			rs350843 (chr19:4177331)			rs350843 (chr19:4177331)				rs350847 (chr19:4173639)			rs350847 (chr19:4173639)			rs350847 (chr19:4173639)				rs350844 (chr19:4177051)			rs350844 (chr19:4177051)			rs350844 (chr19:4177051)					rs350843 (chr19:4177331)			rs350843 (chr19:4177331)			rs350843 (chr19:4177331)				rs350847 (chr19:4173639)			rs350847 (chr19:4173639)			rs350847 (chr19:4173639)
rs16969968 (chr15:78882925)			rs1051730 (chr15:78894339)			rs6495308 (chr15:78907656)				rs16969968 (chr15:78882925)			rs1051730 (chr15:78894339)			rs6495308 (chr15:78907656)				rs16969968 (chr15:78882925)			rs1051730 (chr15:78894339)			rs6495308 (chr15:78907656)					rs11634351 (chr15:78944718)			rs2072661 (chr1:154548880)			rs1044396 (chr20:61981134)				rs11634351 (chr15:78944718)			rs2072661 (chr1:154548880)			rs1044396 (chr20:61981134)
ALL Haplotypes:			ALL Haplotypes:			ALL Haplotypes:				ALL Haplotypes:			ALL Haplotypes:			ALL Haplotypes:				ALL Haplotypes:			ALL Haplotypes:			ALL Haplotypes:					ALL Haplotypes:			ALL Haplotypes:			ALL Haplotypes:				ALL Haplotypes:			ALL Haplotypes:			ALL Haplotypes:
rs16969968			rs1051730			rs6495308				rs16969968			rs1051730			rs6495308				rs16969968			rs1051730			rs6495308					rs11634351			rs2072661			rs1044396				rs11634351			rs2072661			rs1044396
A G			A G			C T				A G			A G			C T				A G			A G			C T					A G			A G			A G				A G			A G			A G
-----------------			-----------------			-----------------				-----------------			-----------------			-----------------				-----------------			-----------------			-----------------					-----------------			-----------------			-----------------				-----------------			-----------------			-----------------
A | 94 | 652 | 746 (0.149)			A | 98 | 648 | 746 (0.149)			A | 420 | 326 | 746 (0.149)				C | 93 | 631 | 724 (0.145)			C | 98 | 626 | 724 (0.145)			C | 400 | 324 | 724 (0.145)				A | 93 | 629 | 722 (0.144)			A | 98 | 624 | 722 (0.144)			A | 397 | 325 | 722 (0.144)					A | 107 | 639 | 746 (0.149)			A | 228 | 518 | 746 (0.149)			A | 265 | 481 | 746 (0.149)				C | 107 | 617 | 724 (0.145)			C | 227 | 497 | 724 (0.145)			C | 252 | 472 | 724 (0.145)
rs350843 -----------------			rs350843 -----------------			rs350843 -----------------				rs350847 -----------------			rs350847 -----------------			rs350847 -----------------				rs350844 -----------------			rs350844 -----------------			rs350844 -----------------					rs350843 -----------------			rs350843 -----------------			rs350843 -----------------				rs350847 -----------------			rs350847 -----------------			rs350847 -----------------
C | 655 | 3607 | 4262 (0.851)			C | 744 | 3518 | 4262 (0.851)			C | 1831 | 2431 | 4262 (0.851)				G | 656 | 3628 | 4284 (0.855)			G | 744 | 3540 | 4284 (0.855)			G | 1851 | 2433 | 4284 (0.855)				G | 656 | 3630 | 4286 (0.856)			G | 744 | 3542 | 4286 (0.856)			G | 1854 | 2432 | 4286 (0.856)					C | 731 | 3531 | 4262 (0.851)			C | 1097 | 3165 | 4262 (0.851)			C | 1355 | 2907 | 4262 (0.851)				G | 731 | 3553 | 4284 (0.855)			G | 1098 | 3186 | 4284 (0.855)			G | 1368 | 2916 | 4284 (0.855)
-----------------			-----------------			-----------------				-----------------			-----------------			-----------------				-----------------			-----------------			-----------------					-----------------			-----------------			-----------------				-----------------			-----------------			-----------------
749 4259 5008			842 4166 5008			2251 2757 5008				749 4259 5008			842 4166 5008			2251 2757 5008				749 4259 5008			842 4166 5008			2251 2757 5008					838 4170 5008			1325 3683 5008			1620 3388 5008				838 4170 5008			1325 3683 5008			1620 3388 5008
(0.15) (0.85)			(0.168) (0.832)			(0.449) (0.551)				(0.15) (0.85)			(0.168) (0.832)			(0.449) (0.551)				(0.15) (0.85)			(0.168) (0.832)			(0.449) (0.551)					(0.167) (0.833)			(0.265) (0.735)			(0.323) (0.677)				(0.167) (0.833)			(0.265) (0.735)			(0.323) (0.677)
C_G: 3607 (0.72)			C_G: 3518 (0.702)			C_T: 2431 (0.485)				G_G: 3628 (0.724)			G_G: 3540 (0.707)			G_T: 2433 (0.486)				G_G: 3630 (0.725)			G_G: 3542 (0.707)			G_T: 2432 (0.486)					C_G: 3531 (0.705)			C_G: 3165 (0.632)			C_G: 2907 (0.58)				G_G: 3553 (0.709)			G_G: 3186 (0.636)			G_G: 2916 (0.582)
C_A: 655 (0.131)			C_A: 744 (0.149)			C_C: 1831 (0.366)				G_A: 656 (0.131)			G_A: 744 (0.149)			G_C: 1851 (0.37)				G_A: 656 (0.131)			G_A: 744 (0.149)			G_C: 1854 (0.37)					C_A: 731 (0.146)			C_A: 1097 (0.219)			C_A: 1355 (0.271)				G_A: 731 (0.146)			G_A: 1098 (0.219)			G_A: 1368 (0.273)
A_G: 652 (0.13)			A_G: 648 (0.129)			A_C: 420 (0.084)				C_G: 631 (0.126)			C_G: 626 (0.125)			C_C: 400 (0.08)				A_G: 629 (0.126)			A_G: 624 (0.125)			A_C: 397 (0.079)					A_G: 639 (0.128)			A_G: 518 (0.103)			A_G: 481 (0.096)				C_G: 617 (0.123)			C_G: 497 (0.099)			C_G: 472 (0.094)
A_A: 94 (0.019)			A_A: 98 (0.02)			A_T: 326 (0.065)				C_A: 93 (0.019)			C_A: 98 (0.02)			C_T: 324 (0.065)				A_A: 93 (0.019)			A_A: 98 (0.02)			A_T: 325 (0.065)					A_A: 107 (0.021)			A_A: 228 (0.046)			A_A: 265 (0.053)				C_A: 107 (0.021)			C_A: 227 (0.045)			C_A: 252 (0.05)
D': 0.1575			D': 0.2187			D': 0.2062				D': 0.1411			D': 0.1949			D': 0.1871				D': 0.1388			D': 0.1927			D': 0.1823					D': 0.1428			D': 0.0558			D': 0.0469				D': 0.1168			D': 0.0666			D': 0.0363
R2: 0.0008			R2: 0.0017			R2: 0.0091				R2: 0.0006			R2: 0.0013			R2: 0.0072				R2: 0.0006			R2: 0.0013			R2: 0.0069					R2: 0.0007			R2: 0.0015			R2: 0.0008				R2: 0.0005			R2: 0.0021			R2: 0.0005
Chi-sq: 3.8239			Chi-sq: 8.4708			Chi-sq: 45.6525				Chi-sq: 2.9646			Chi-sq: 6.4991			Chi-sq: 36.2902				Chi-sq: 2.8563			Chi-sq: 6.3307			Chi-sq: 34.3531					Chi-sq: 3.5938			Chi-sq: 7.5927			Chi-sq: 4.0367				Chi-sq: 2.3198			Chi-sq: 10.4264			Chi-sq: 2.3374
p-value: 0.0505			p-value: 0.0036			p-value: <0.0001				p-value: 0.0851			p-value: 0.0108			p-value: <0.0001				p-value: 0.091			p-value: 0.0119			p-value: <0.0001					p-value: 0.058			p-value: 0.0059			p-value: 0.0445				p-value: 0.1277			p-value: 0.0012			p-value: 0.1263
rs350843 and rs16969968 are in linkage equilibrium			rs350843 and rs1051730 are in linkage equilibrium			rs350843 and rs6495308 are in linkage equilibrium				rs350847 and rs16969968 are in linkage equilibrium			rs350847 and rs1051730 are in linkage equilibrium			rs350847 and rs6495308 are in linkage equilibrium				rs350844 and rs16969968 are in linkage equilibrium			rs350844 and rs1051730 are in linkage equilibrium			rs350844 and rs6495308 are in linkage equilibrium					rs350843 and rs11634351 are in linkage equilibrium			rs350843 and rs2072661 are in linkage equilibrium			rs350843 and rs1044396 are in linkage equilibrium				rs350847 and rs11634351 are in linkage equilibrium			rs350847 and rs2072661 are in linkage equilibrium			rs350847 and rs1044396 are in linkage equilibrium
WARNING: rs350843 and rs16969968 are on different chromosomes!			WARNING: rs350843 and rs1051730 are on different chromosomes!			WARNING: rs350843 and rs6495308 are on different chromosomes!				WARNING: rs350847 and rs16969968 are on different chromosomes!			WARNING: rs350847 and rs1051730 are on different chromosomes!			WARNING: rs350847 and rs6495308 are on different chromosomes!				WARNING: rs350844 and rs16969968 are on different chromosomes!			WARNING: rs350844 and rs1051730 are on different chromosomes!			WARNING: rs350844 and rs6495308 are on different chromosomes!					WARNING: rs350843 and rs11634351 are on different chromosomes!			WARNING: rs350843 and rs2072661 are on different chromosomes!			WARNING: rs350843 and rs1044396 are on different chromosomes!				WARNING: rs350847 and rs11634351 are on different chromosomes!			WARNING: rs350847 and rs2072661 are on different chromosomes!			WARNING: rs350847 and rs1044396 are on different chromosomes!
Query SNPs:			Query SNPs:			Query SNPs:				Query SNPs:			Query SNPs:			Query SNPs:				Query SNPs:			Query SNPs:			Query SNPs:					Query SNPs:			Query SNPs:			Query SNPs:				Query SNPs:			Query SNPs:			Query SNPs:
rs350846 (chr19:4174398)			rs350846 (chr19:4174398)			rs350846 (chr19:4174398)				rs107251 (chr19:4176085)			rs107251 (chr19:4176085)			rs107251 (chr19:4176085)				rs350845 (chr19:4174950)			rs350845 (chr19:4174950)			rs350845 (chr19:4174950)					rs350846 (chr19:4174398)			rs350846 (chr19:4174398)			rs350846 (chr19:4174398)				rs107251 (chr19:4176085)			rs107251 (chr19:4176085)			rs107251 (chr19:4176085)
rs16969968 (chr15:78882925)			rs1051730 (chr15:78894339)			rs6495308 (chr15:78907656)				rs16969968 (chr15:78882925)			rs1051730 (chr15:78894339)			rs6495308 (chr15:78907656)				rs16969968 (chr15:78882925)			rs1051730 (chr15:78894339)			rs6495308 (chr15:78907656)					rs11634351 (chr15:78944718)			rs2072661 (chr1:154548880)			rs1044396 (chr20:61981134)				rs11634351 (chr15:78944718)			rs2072661 (chr1:154548880)			rs1044396 (chr20:61981134)
ALL Haplotypes:			ALL Haplotypes:			ALL Haplotypes:				ALL Haplotypes:			ALL Haplotypes:			ALL Haplotypes:				ALL Haplotypes:			ALL Haplotypes:			ALL Haplotypes:					ALL Haplotypes:			ALL Haplotypes:			ALL Haplotypes:				ALL Haplotypes:			ALL Haplotypes:			ALL Haplotypes:
rs16969968			rs1051730			rs6495308				rs16969968			rs1051730			rs6495308				rs16969968			rs1051730			rs6495308					rs11634351			rs2072661			rs1044396				rs11634351			rs2072661			rs1044396
A G			A G			C T				A G			A G			C T				A G			A G			C T					A G			A G			A G				A G			A G			A G
-----------------			-----------------			-----------------				-----------------			-----------------			-----------------				-----------------			-----------------			-----------------					-----------------			-----------------			-----------------				-----------------			-----------------			-----------------
C | 93 | 598 | 691 (0.138)			C | 96 | 595 | 691 (0.138)			C | 389 | 302 | 691 (0.138)				C | 656 | 3626 | 4282 (0.855)			C | 744 | 3538 | 4282 (0.855)			C | 1852 | 2430 | 4282 (0.855)				A | 93 | 626 | 719 (0.144)			A | 98 | 621 | 719 (0.144)			A | 396 | 323 | 719 (0.144)					C | 107 | 584 | 691 (0.138)			C | 216 | 475 | 691 (0.138)			C | 251 | 440 | 691 (0.138)				C | 731 | 3551 | 4282 (0.855)			C | 1100 | 3182 | 4282 (0.855)			C | 1366 | 2916 | 4282 (0.855)
rs350846 -----------------			rs350846 -----------------			rs350846 -----------------				rs107251 -----------------			rs107251 -----------------			rs107251 -----------------				rs350845 -----------------			rs350845 -----------------			rs350845 -----------------					rs350846 -----------------			rs350846 -----------------			rs350846 -----------------				rs107251 -----------------			rs107251 -----------------			rs107251 -----------------
G | 656 | 3661 | 4317 (0.862)			G | 746 | 3571 | 4317 (0.862)			G | 1862 | 2455 | 4317 (0.862)				T | 93 | 633 | 726 (0.145)			T | 98 | 628 | 726 (0.145)			T | 399 | 327 | 726 (0.145)				G | 656 | 3633 | 4289 (0.856)			G | 744 | 3545 | 4289 (0.856)			G | 1855 | 2434 | 4289 (0.856)					G | 731 | 3586 | 4317 (0.862)			G | 1109 | 3208 | 4317 (0.862)			G | 1369 | 2948 | 4317 (0.862)				T | 107 | 619 | 726 (0.145)			T | 225 | 501 | 726 (0.145)			T | 254 | 472 | 726 (0.145)
-----------------			-----------------			-----------------				-----------------			-----------------			-----------------				-----------------			-----------------			-----------------					-----------------			-----------------			-----------------				-----------------			-----------------			-----------------
749 4259 5008			842 4166 5008			2251 2757 5008				749 4259 5008			842 4166 5008			2251 2757 5008				749 4259 5008			842 4166 5008			2251 2757 5008					838 4170 5008			1325 3683 5008			1620 3388 5008				838 4170 5008			1325 3683 5008			1620 3388 5008
(0.15) (0.85)			(0.168) (0.832)			(0.449) (0.551)				(0.15) (0.85)			(0.168) (0.832)			(0.449) (0.551)				(0.15) (0.85)			(0.168) (0.832)			(0.449) (0.551)					(0.167) (0.833)			(0.265) (0.735)			(0.323) (0.677)				(0.167) (0.833)			(0.265) (0.735)			(0.323) (0.677)
G_G: 3661 (0.731)			G_G: 3571 (0.713)			G_T: 2455 (0.49)				C_G: 3626 (0.724)			C_G: 3538 (0.706)			C_T: 2430 (0.485)				G_G: 3633 (0.725)			G_G: 3545 (0.708)			G_T: 2434 (0.486)					G_G: 3586 (0.716)			G_G: 3208 (0.641)			G_G: 2948 (0.589)				C_G: 3551 (0.709)			C_G: 3182 (0.635)			C_G: 2916 (0.582)
G_A: 656 (0.131)			G_A: 746 (0.149)			G_C: 1862 (0.372)				C_A: 656 (0.131)			C_A: 744 (0.149)			C_C: 1852 (0.37)				G_A: 656 (0.131)			G_A: 744 (0.149)			G_C: 1855 (0.37)					G_A: 731 (0.146)			G_A: 1109 (0.221)			G_A: 1369 (0.273)				C_A: 731 (0.146)			C_A: 1100 (0.22)			C_A: 1366 (0.273)
C_G: 598 (0.119)			C_G: 595 (0.119)			C_C: 389 (0.078)				T_G: 633 (0.126)			T_G: 628 (0.125)			T_C: 399 (0.08)				A_G: 626 (0.125)			A_G: 621 (0.124)			A_C: 396 (0.079)					C_G: 584 (0.117)			C_G: 475 (0.095)			C_G: 440 (0.088)				T_G: 619 (0.124)			T_G: 501 (0.1)			T_G: 472 (0.094)
C_A: 93 (0.019)			C_A: 96 (0.019)			C_T: 302 (0.06)				T_A: 93 (0.019)			T_A: 98 (0.02)			T_T: 327 (0.065)				A_A: 93 (0.019)			A_A: 98 (0.02)			A_T: 323 (0.064)					C_A: 107 (0.021)			C_A: 216 (0.043)			C_A: 251 (0.05)				T_A: 107 (0.021)			T_A: 225 (0.045)			T_A: 254 (0.051)
D': 0.1001			D': 0.1737			D': 0.2061				D': 0.1435			D': 0.1971			D': 0.1818				D': 0.1352			D': 0.1893			D': 0.184					D': 0.0746			D': 0.0653			D': 0.0588				D': 0.1192			D': 0.0617			D': 0.039
R2: 0.0003			R2: 0.001			R2: 0.0083				R2: 0.0006			R2: 0.0013			R2: 0.0069				R2: 0.0005			R2: 0.0012			R2: 0.0069					R2: 0.0002			R2: 0.0019			R2: 0.0012				R2: 0.0005			R2: 0.0018			R2: 0.0005
Chi-sq: 1.4129			Chi-sq: 4.8874			Chi-sq: 41.7109				Chi-sq: 3.0748			Chi-sq: 6.6693			Chi-sq: 34.3867				Chi-sq: 2.6971			Chi-sq: 6.0817			Chi-sq: 34.8046					Chi-sq: 0.8967			Chi-sq: 9.4974			Chi-sq: 5.7904				Chi-sq: 2.4253			Chi-sq: 8.971			Chi-sq: 2.7
p-value: 0.2346			p-value: 0.0271			p-value: <0.0001				p-value: 0.0795			p-value: 0.0098			p-value: <0.0001				p-value: 0.1005			p-value: 0.0137			p-value: <0.0001					p-value: 0.3437			p-value: 0.0021			p-value: 0.0161				p-value: 0.1194			p-value: 0.0027			p-value: 0.1003
rs350846 and rs16969968 are in linkage equilibrium			rs350846 and rs1051730 are in linkage equilibrium			rs350846 and rs6495308 are in linkage equilibrium				rs107251 and rs16969968 are in linkage equilibrium			rs107251 and rs1051730 are in linkage equilibrium			rs107251 and rs6495308 are in linkage equilibrium				rs350845 and rs16969968 are in linkage equilibrium			rs350845 and rs1051730 are in linkage equilibrium			rs350845 and rs6495308 are in linkage equilibrium					rs350846 and rs11634351 are in linkage equilibrium			rs350846 and rs2072661 are in linkage equilibrium			rs350846 and rs1044396 are in linkage equilibrium				rs107251 and rs11634351 are in linkage equilibrium			rs107251 and rs2072661 are in linkage equilibrium			rs107251 and rs1044396 are in linkage equilibrium
WARNING: rs350846 and rs16969968 are on different chromosomes!			WARNING: rs350846 and rs1051730 are on different chromosomes!			WARNING: rs350846 and rs6495308 are on different chromosomes!				WARNING: rs107251 and rs16969968 are on different chromosomes!			WARNING: rs107251 and rs1051730 are on different chromosomes!			WARNING: rs107251 and rs6495308 are on different chromosomes!				WARNING: rs350845 and rs16969968 are on different chromosomes!			WARNING: rs350845 and rs1051730 are on different chromosomes!			WARNING: rs350845 and rs6495308 are on different chromosomes!					WARNING: rs350846 and rs11634351 are on different chromosomes!			WARNING: rs350846 and rs2072661 are on different chromosomes!			WARNING: rs350846 and rs1044396 are on different chromosomes!				WARNING: rs107251 and rs11634351 are on different chromosomes!			WARNING: rs107251 and rs2072661 are on different chromosomes!			WARNING: rs107251 and rs1044396 are on different chromosomes!

## Sheet: String
#node1	node2	node1_string_internal_id	node2_string_internal_id	node1_external_id	node2_external_id	neighborhood_on_chromosome	gene_fusion	phylogenetic_cooccurrence	homology	coexpression	experimentally_determined_interaction	database_annotated	automated_textmining	combined_score
CHRNA3	CHRNA5	1849797	1848079	9606.ENSP00000315602	9606.ENSP00000299565	0	0	0	0.937	0.057	0.446	0.9	0.954	0.946
CHRNA5	CHRNB4	1848079	1844985	9606.ENSP00000299565	9606.ENSP00000261751	0	0	0	0.927	0.052	0.429	0.9	0.933	0.945
CHRNA3	CHRNB4	1849797	1844985	9606.ENSP00000315602	9606.ENSP00000261751	0	0	0	0.935	0.054	0.427	0.9	0.933	0.944
		Website:	https://string-db.org/cgi/input.pl?UserId=wht3spQrbLzW&sessionId=FBal2o5X0LGd&input_page_show_search=on
		No known interactions between CHRNA3-CHRNA5-CHRNB3 cluster and SIRT6 (experiments, database, textmining, cooccurrence, coexpression)

## Sheet: Struc2Net
Interactor1	Interactor2	Logistic_regression_score	Interactor1_symbol	Interactor1_synonyms	Interactor2_symbol	Interactor2_synonyms	Organism
EG51548	EG1107	1	SIRT6	CHD3	SIR2L6	Mi-2a|Mi2-ALPHA|ZFH	Homo_sapiens
EG51548	RP11-124N14.1	1	SIRT6		SIR2L6
EG51548	EG2001	1	SIRT6	ELF5	SIR2L6	ESE2	Homo_sapiens
		SIRT6 is not predicted to interact physically with any nAChR (CHRNA/B) gene
	Website:	http://cb.csail.mit.edu/cb/struct2net/webserver/index.html
	Struc2Net citations:
	R. Hosur, J. Peng, A. Vinayagam, U. Stelzl, J. Xu, N. Perrimon, J. Beinkowska, and B. Berger. 2012. "Coev2Net: a computational framework for boosting confidence in high-throughput protein-protein interaction datasets." Genome Biology, doi:10.1186/gb-2012-13-8-r76.
	R. Hosur, J. Xu, J. Beinkowska, and B. Berger. 2011. "iWRAP: An Interface Threading Approach with Application to Prediction of Cancer-Related Protein-Protein Interactions." Journal of Molecular Biology, doi:10.1016/j.jmb.2010.11.025.
	R. Singh, D. Park, J. Xu, R. Hosur, and B. Berger. 2010. "Struct2Net: a Web-Service to Predict Protein-Protein Interactions Using a Structure-based Approach." Nucleic Acids Research, doi:10.1093/nar/gkq481.
	R. Singh, J. Xu, and B. Berger. 2006. "Struct2Net: Integrating Structure into Protein-Protein Interaction Prediction." Proc 11th Pacific Symposium on Biocomputing 11: 403-414
